# Supplementary material for: Remote olfactory assessment using the NIH Toolbox Odor Identification test and the brain health registry
Source: PLoS One. 2024 Apr 18;19(4):e0301264. doi: 10.1371/journal.pone.0301264 (PMC11025917; doi:10.1371/journal.pone.0301264)
Supplement: S1 Data — (XLSX) [file pone.0301264.s001.xlsx]

## Sheet: Monell Data
MONELL	Gender	Age	Race	Ethnicity	1 Lemon	2 Play Doh	3 Bubble Gum	4 Chocolate	5 Popcorn	6 Coffee	7 Smoke	8 Natural Gas	9 Flower
MON0001	Male	65	Caucasian	Not latino	Lemon	Play Doh	Bubble Gum	Flower	Popcorn	Coffee	Smoke	Natural Gas	Flower
MON0002	Female	58	Caucasian	Not latino	Lemon	Play Doh	Bubble Gum	Chocolate	Popcorn	Coffee	Smoke	Natural Gas	Flower
MON0003	Female	76	Caucasian	Not latino	Cinnamon	Play Doh	Bubble Gum	Chocolate	Popcorn	Coffee	Smoke	Natural Gas	Flower
MON0004	Male	65	Caucasian	Latino	Cinnamon	Play Doh	Coffee	Chocolate	Popcorn	Coffee	Smoke	Natural Gas	Flower
MON0005	Female	53	Caucasian	Not latino	Lemon	Play Doh	Bubble Gum	Chocolate	Popcorn	Coffee	Smoke	Natural Gas	Flower
MON0006	Female	78	Caucasian	Not latino	Lemon	Play Doh	bubble gum	Chocolate	Popcorn	Coffee	Smoke	Natural Gas	Flower
MON0007	Female	69	Caucasian	Not latino	Lemon	Cinnamon	Bubble Gum	Chocolate	Popcorn	Coffee	Play Doh	Natural Gas	Flower
MON0008	Female	67	Caucasian	Not latino	Coffee	Play Doh	Bubble Gum	Chocolate	Popcorn	Coffee	Smoke	Natural Gas	Flower
MON0009	Female	54	Caucasian	Not latino	Lemon	Play Doh	Bubble Gum	Flower	Popcorn	Coffee	Smoke	Natural Gas	Flower
MON0010	Male	61	Caucasian	Not latino	Coffee	Play Doh	Bubble Gum	Chocolate	Popcorn	Coffee	Flower	Natural Gas	Flower
MON0011	Male	72	Caucasian	Not latino	Cinnamon	Cinnamon	Bubble Gum	Chocolate	Play Doh	Coffee	Smoke	Natural Gas	Flower
MON0012	Female	56	Caucasian	Not latino	Lemon	Cinnamon	Bubble Gum	Chocolate	Popcorn	Coffee	Play Doh	Natural Gas	Flower
MON0013	Female	67	Caucasian	Not latino	Lemon	Play Doh	Chocolate	Chocolate	Popcorn	Coffee	Smoke	Natural Gas	Flower
MON0014	Female	58	Asian	Not latino	Lemon	Play Doh	Bubble Gum	Chocolate	Play Doh	Coffee	Smoke	Natural Gas	Flower
MON0015	Female	65	Caucasian	Not latino	Lemon	Play Doh	Bubble Gum	Flower	Popcorn	Coffee	Smoke	Natural Gas	Flower
MON0016	Female	65	Caucasian	Not latino	Lemon	Play Doh	Bubble Gum	Flower	Popcorn	Coffee	Flower	Natural Gas	Flower
MON0017	Male	76	Mixed	Not latino	Lemon	Play Doh	Bubble Gum	Chocolate	Popcorn	Coffee	Smoke	Natural Gas	Flower
MON0018	Female	53	Caucasian	Not latino	Lemon	Play Doh	Bubble Gum	Chocolate	Popcorn	Coffee	Smoke	Natural Gas	Flower
MON0019	Female	56	Caucasian	Not latino	Lemon	Play Doh	Bubble Gum	Chocolate	Popcorn	Coffee	Smoke	Natural Gas	Flower
MON0020	Female	65	Caucasian	Not latino	Lemon	Cinnamon	Bubble Gum	Chocolate	Popcorn	Coffee	Smoke	Natural Gas	Flower
MON0021	Female	59	Caucasian	Not latino	Coffee	Chocolate	Chocolate	Flower	Popcorn	Natural Gas	Smoke	Natural Gas	Flower
MON0022	Female	64	Caucasian	Not latino	Lemon	Play Doh	Bubble Gum	Flower	Popcorn	Coffee	Smoke	Natural Gas	Flower
MON0023	Female	75	Caucasian	Not latino	Cinnamon	Cinnamon	Bubble Gum	Chocolate	Popcorn	Coffee	Smoke	Natural Gas	Flower
MON0024	Male	71	Native American	Not latino	Lemon	Play Doh	Bubble Gum	Bubble Gum	Popcorn	Coffee	Smoke	Natural Gas	Flower
MON0025	Female	58	Caucasian	Not latino	Lemon	Play Doh	Bubble Gum	Chocolate	Popcorn	Coffee	Smoke	Natural Gas	Flower
MON0026	Male	63	Caucasian	Not latino	Lemon	Play Doh	Bubble Gum	Flower	Popcorn	Coffee	Smoke	Natural Gas	Flower
MON0027	Female	55	Caucasian	Not latino	Lemon	Play Doh	Bubble Gum	Bubble Gum	Popcorn	Coffee	Smoke	Natural Gas	Flower
MON0028	Female	56	Caucasian	Not latino	Lemon	Play Doh	Bubble Gum	Chocolate	Popcorn	Coffee	Smoke	Natural Gas	Flower
MON0029	Female	63	Caucasian	Not latino	Lemon	Play Doh	Popcorn	Chocolate	Popcorn	Coffee	Flower	Natural Gas	Flower
MON0030	Female	60	Caucasian	Not latino	Lemon	Play Doh	Bubble Gum	Flower	Popcorn	Coffee	Smoke	Natural Gas	Flower
MON0031	Female	71	Caucasian	Not latino	Coffee	Cinnamon	Bubble Gum	Chocolate	Popcorn	Coffee	Smoke	Natural Gas	Flower
MON0032	Female	58	Caucasian	Not latino	Lemon	Play Doh	Bubble Gum	Chocolate	Popcorn	Coffee	Smoke	Natural Gas	Flower
MON0033	Female	76	Caucasian	Not latino	Coffee	Chocolate	Chocolate	Chocolate	Popcorn	Coffee	Smoke	Natural Gas	Cinnamon
MON0034	Female	67	Caucasian	Not latino	Lemon	Play Doh	Bubble Gum	Chocolate	Popcorn	Coffee	Smoke	Natural Gas	Flower
MON0035	Female	54	Caucasian	Not latino	Lemon	Play Doh	Bubble Gum	Flower	Flower	Coffee	Smoke	Natural Gas	Cinnamon
MON0036	Female	65	Caucasian	Not latino	Lemon	Play Doh	Bubble Gum	Chocolate	Popcorn	Coffee	Smoke	Natural Gas	Flower
MON0037	Female	62	Caucasian	Not latino	Coffee	Play Doh	Bubble Gum	Chocolate	Popcorn	Coffee	Smoke	Natural Gas	Flower
MON0038	Female	53	Caucasian	Not latino	Lemon	Play Doh	Bubble Gum	Chocolate	Popcorn	Coffee	Smoke	Natural Gas	Flower
MON0039	Female	59	Caucasian	Not latino	Cinnamon	Chocolate	Bubble Gum	Chocolate	Popcorn	Coffee	Smoke	Natural Gas	Flower
MON0040	Female	77	Caucasian	Not latino	Lemon	Play Doh	Chocolate	Chocolate	Popcorn	Coffee	Smoke	Natural Gas	Flower
MON0041	Female	52	Caucasian	Not latino	Lemon	Play Doh	Bubble Gum	Chocolate	Popcorn	Coffee	Smoke	Natural Gas	Flower
MON0042	Female	56	Caucasian	Not latino	Lemon	Play Doh	Bubble Gum	Chocolate	Popcorn	Coffee	Smoke	Natural Gas	Flower
MON0043	Female	77	Caucasian	Not latino	Popcorn	Chocolate	Bubble Gum	Flower	Popcorn	Coffee	Play Doh	Natural Gas	Flower
MON0044	Female	69	Caucasian	Not latino	Lemon	Play Doh	Bubble Gum	Chocolate	Flower	Coffee	Smoke	Natural Gas	Flower
MON0045	Male	73	Caucasian	Not latino	Popcorn	Cinnamon	Bubble Gum	Chocolate	Chocolate	Coffee	Smoke	Coffee	Flower
MON0046	Male	69	Caucasian	Not latino	Coffee	Chocolate	Bubble Gum	Flower	Popcorn	Coffee	Play Doh	Natural Gas	Smoke
MON0047	Female	64	Caucasian	Not latino	Lemon	Play Doh	Bubble Gum	Bubble Gum	Popcorn	Coffee	Smoke	Natural Gas	Flower
MON0048	Female	58	Caucasian	Not latino	Lemon	Play Doh	Chocolate	Chocolate	Popcorn	Coffee	Smoke	Natural Gas	Flower
MON0049	Female	65	Caucasian	Not latino	Lemon	Play Doh	Bubble Gum	Chocolate	Popcorn	Coffee	Flower	Natural Gas	Flower
MON0050	Female	58	Caucasian	Not latino	Lemon	Play Doh	Bubble Gum	Flower	Popcorn	Coffee	Flower	Natural Gas	Flower
MON0051	Female	53	Caucasian	Not latino	Lemon	Play Doh	Bubble Gum	Chocolate	Popcorn	Coffee	Smoke	Natural Gas	Flower
MON0052	Male	57	Caucasian	Not latino	Lemon	Cinnamon	Bubble Gum	Chocolate	Popcorn	Coffee	Flower	Lemon	Flower
MON0053	Female	62	Caucasian	Not latino	Lemon	Play Doh	Bubble Gum	Chocolate	Popcorn	Coffee	Smoke	Natural Gas	Flower
MON0054	Female	59	Caucasian	Not latino	Lemon	Play Doh	Popcorn	Chocolate	Popcorn	Coffee	Smoke	Natural Gas	Flower
MON0055	Male	70	Caucasian	Not latino	Lemon	Cinnamon	Bubble Gum	Chocolate	Popcorn	Lemon	Play Doh	Lemon	Flower
MON0056	Male	73	Caucasian	Not latino	Lemon	Chocolate	Bubble Gum	Chocolate	Popcorn	Coffee	Smoke	Natural Gas	Flower
MON0057	Female	74	Caucasian	Not latino	Lemon	Chocolate	Bubble Gum	Chocolate	Popcorn	Coffee	Smoke	Natural Gas	Flower
MON0058	Female	55	Caucasian	Not latino	Popcorn	Play Doh	Popcorn	Flower	Popcorn	Coffee	Smoke	Natural Gas	Flower
MON0059	Female	62	Caucasian	Not latino	Lemon	Play Doh	Bubble Gum	Flower	Chocolate	Coffee	Smoke	Natural Gas	Flower
MON0060	Male	66	Caucasian	Not latino	Lemon	Play Doh	Bubble Gum	Chocolate	Popcorn	Coffee	Flower	Natural Gas	Flower
MON0061	Male	64	Caucasian	Not latino	Lemon	Play Doh	Bubble Gum	Flower	Popcorn	Coffee	Flower	Natural Gas	Flower
MON0062	Female	68	Caucasian	Not latino	Lemon	Play Doh	Bubble Gum	Chocolate	Chocolate	Coffee	Play Doh	Natural Gas	Flower
MON0063	Female	70	Caucasian	Not latino	Lemon	Chocolate	Bubble Gum	Chocolate	Popcorn	Coffee	Smoke	Natural Gas	Flower
MON0064	Female	65	Caucasian	Not latino	Lemon	Play Doh	Coffee	Flower	Popcorn	Coffee	Smoke	Natural Gas	Flower
MON0065	Female	58	Caucasian	Not latino	Lemon	Play Doh	Bubble Gum	Chocolate	Popcorn	Coffee	Smoke	Natural Gas	Flower
MON0066	Female	73	Caucasian	Not latino	Lemon	Play Doh	Bubble Gum	Chocolate	Play Doh	Coffee	Smoke	Natural Gas	Flower
MON0067	Female	65	Caucasian	Not latino	Lemon	Play Doh	Bubble Gum	Chocolate	Popcorn	Coffee	Smoke	Natural Gas	Flower
MON0068	Male	63	Caucasian	Not latino	Popcorn	Play Doh	Bubble Gum	Flower	Flower	Coffee	Smoke	Natural Gas	Flower
MON0069	Male	70	Caucasian	Not latino	Popcorn	Play Doh	Bubble Gum	Chocolate	Popcorn	Coffee	Smoke	Natural Gas	Flower
MON0070	Male	65	Caucasian	Not latino	Lemon	Flower	Bubble Gum	Bubble Gum	Play Doh	Coffee	Play Doh	Natural Gas	Flower
MON0071	Male	70	Caucasian	Not latino	Cinnamon	Chocolate	Bubble Gum	Flower	Flower	Coffee	Play Doh	Bubble Gum	Smoke
MON0072	Female	58	Caucasian	Not latino	Lemon	Play Doh	Bubble Gum	Chocolate	Popcorn	Coffee	Smoke	Natural Gas	Flower
MON0073	Female	69	Caucasian	Not latino	Coffee	Play Doh	Chocolate	Chocolate	Popcorn	Coffee	Smoke	Natural Gas	Flower
MON0074	Female	52	Caucasian	Not latino	Lemon	Flower	Bubble Gum	Flower	Popcorn	Coffee	Smoke	Natural Gas	Flower
MON0075	Female	63	Caucasian	Not latino	Lemon	Play Doh	Bubble Gum	Flower	Popcorn	Coffee	Smoke	Natural Gas	Flower
MON0076	Male	55	Caucasian	Not latino	Lemon	Play Doh	Bubble Gum	Chocolate	Popcorn	Coffee	Smoke	Natural Gas	Flower
MON0077	Male	69	Caucasian	Not latino	Lemon	Play Doh	Bubble Gum	Flower	Popcorn	Coffee	Smoke	Natural Gas	Flower
MON0078	Female	56	Caucasian	Not latino	Lemon	Play Doh	Bubble Gum	Chocolate	Popcorn	Coffee	Smoke	Natural Gas	Flower
MON0079	Female	56	Caucasian	Not latino	Lemon	Play Doh	Bubble Gum	Chocolate	Popcorn	Coffee	Smoke	Natural Gas	Flower
MON0080	Female	77	Caucasian	Not latino	Cinnamon	Flower	Bubble Gum	Flower	Popcorn	Coffee	Play Doh	Natural Gas	Flower
MON0081	Female	58	Caucasian	Not latino	Lemon	Play Doh	Bubble Gum	Chocolate	Popcorn	Coffee	Smoke	Natural Gas	Flower
MON0082	Female	68	Caucasian	Not latino	Lemon	Play Doh	Bubble Gum	Chocolate	Popcorn	Coffee	Smoke	Natural Gas	Flower
MON0083	Female	54	Caucasian	Not latino	Lemon	Play Doh	Bubble Gum	Flower	Popcorn	Coffee	Smoke	Natural Gas	Flower
MON0084	Female	62	Caucasian	Not latino	Lemon	Play Doh	Bubble Gum	Flower	Popcorn	Coffee	Smoke	Natural Gas	Flower
MON0085	Female	63	Caucasian	Not latino	Lemon	Play Doh	Bubble Gum	Flower	Popcorn	Coffee	Smoke	Natural Gas	Flower
MON0086	Female	65	Caucasian	Not latino	Lemon	Play Doh	Bubble Gum	Chocolate	Popcorn	Coffee	Flower	Natural Gas	Flower
MON0087	Male	77	Caucasian	Not latino	Lemon	Play Doh	Bubble Gum	Chocolate	Popcorn	Coffee	Smoke	Natural Gas	Flower
MON0088	Male	54	Caucasian	Not latino	Lemon	Play Doh	Bubble Gum	Chocolate	Popcorn	Coffee	Flower	Natural Gas	Flower
MON0089	Male	82	Caucasian	Not latino	Cinnamon	Play Doh	Bubble Gum	Flower	Play Doh	Coffee	Smoke	Natural Gas	Flower
MON0090	Female	76	Caucasian	Not latino	Lemon	Chocolate	Bubble Gum	Bubble Gum	Play Doh	Popcorn	Smoke	Natural Gas	Cinnamon
MON0091	Female	64	Caucasian	Not latino	Coffee	Play Doh	Bubble Gum	Flower	Chocolate	Coffee	Smoke	Natural Gas	Flower
MON0092	Female	62	Caucasian	Not latino	Lemon	Play Doh	Bubble Gum	Chocolate	Popcorn	Coffee	Smoke	Natural Gas	Flower
MON0093	Female	69	Caucasian	Not latino	Coffee	Cinnamon	Coffee	Chocolate	Popcorn	Coffee	Smoke	Natural Gas	Flower
MON0094	Male	74	Caucasian	Not latino	Lemon	Play Doh	Chocolate	Chocolate	Popcorn	Coffee	Flower	Natural Gas	Flower
MON0095	Female	63	Caucasian	Not latino	Lemon	Play Doh	Bubble Gum	Chocolate	Popcorn	Coffee	Smoke	Natural Gas	Flower
MON0096	Female	75	Caucasian	Not latino	Lemon	Chocolate	Bubble Gum	Flower	Popcorn	Coffee	Smoke	Natural Gas	Flower
MON0097	Female	60	Caucasian	Not latino	Lemon	Play Doh	Bubble Gum	Chocolate	Popcorn	Natural Gas	Smoke	Natural Gas	Flower
MON0098	Female	67	Caucasian	Not latino	Lemon	Play Doh	Bubble Gum	Flower	Popcorn	Coffee	Smoke	Natural Gas	Flower
MON0099	Male	64	Caucasian	Not latino	Lemon	Play Doh	Bubble Gum	Flower	Popcorn	Coffee	Smoke	Natural Gas	Flower
MON0100	Male	79	Caucasian	Not latino	Lemon	Cinnamon	Bubble Gum	Chocolate	Popcorn	Lemon	Smoke	Natural Gas	Flower
MON0101	Male	72	Caucasian	Not latino	Lemon	Play Doh	Bubble Gum	Chocolate	Popcorn	Coffee	Smoke	Natural Gas	Flower
MON0102	Female	65	Caucasian	Not latino	Lemon	Chocolate	Bubble Gum	Chocolate	Flower	Coffee	Smoke	Natural Gas	Flower
MON0103	Female	57	Caucasian	Not latino	Lemon	Play Doh	Bubble Gum	Chocolate	Popcorn	Coffee	Smoke	Natural Gas	Cinnamon
MON0104	Female	68	Caucasian	Not latino	Lemon	Play Doh	Bubble Gum	Chocolate	Popcorn	Coffee	Smoke	Natural Gas	Flower
MON0105	Female	64	Caucasian	Not latino	Lemon	Play Doh	Bubble Gum	Chocolate	Popcorn	Coffee	Smoke	Natural Gas	Flower
MON0106	Female	52	Mixed	Not latino	Lemon	Play Doh	Chocolate	Chocolate	Popcorn	Coffee	Flower	Natural Gas	Flower
MON0107	Female	58	African American	Not latino	Lemon	Play Doh	Bubble Gum	Chocolate	Popcorn	Coffee	Flower	Natural Gas	Flower
MON0108	Female	59	Caucasian	Not latino	Lemon	Play Doh	Bubble Gum	Chocolate	Popcorn	Coffee	Smoke	Natural Gas	Flower
MON0109	Male	50	Caucasian	Not latino	Lemon	Play Doh	Bubble Gum	Chocolate	Popcorn	Coffee	Smoke	Natural Gas	Flower
MON0110	Female	62	Caucasian	Not latino	Lemon	Play Doh	Bubble Gum	Chocolate	Popcorn	Coffee	Smoke	Natural Gas	Flower
MON0111	Male	59	Caucasian	Not latino	Lemon	Chocolate	Chocolate	Chocolate	Popcorn	Coffee	Smoke	Natural Gas	Flower
MON0112	Female	66	Caucasian	Not latino	Cinnamon	Play Doh	Chocolate	Chocolate	Popcorn	Coffee	Smoke	Natural Gas	Flower
MON0113	Male	67	Caucasian	Not latino	Lemon	Play Doh	Bubble Gum	Flower	Popcorn	Coffee	Smoke	Natural Gas	Flower
MON0114	Male	62	Caucasian	Not latino	Lemon	Cinnamon	Bubble Gum	Chocolate	Play Doh	Coffee	Chocolate	Natural Gas	Flower
MON0115	Female	67	Caucasian	Not latino	Lemon	Play Doh	Bubble Gum	Chocolate	Popcorn	Coffee	Smoke	Natural Gas	Flower
MON0116	Female	52	Caucasian	Not latino	Lemon	Play Doh	Bubble Gum	Chocolate	Popcorn	Coffee	Smoke	Natural Gas	Flower
MON0117	Female	46	Caucasian	Latino	Cinnamon	Play Doh	Bubble Gum	Chocolate	Popcorn	Coffee	Flower	Natural Gas	Flower
MON0118	Female	70	Caucasian	Not latino	Lemon	Play Doh	Bubble Gum	Chocolate	Popcorn	Natural Gas	Smoke	Natural Gas	Flower
MON0119	Female	64	Caucasian	Not latino	Lemon	Flower	Bubble Gum	Chocolate	Popcorn	Coffee	Smoke	Natural Gas	Flower
MON0120	Male	63	Caucasian		Lemon	Play Doh	Bubble Gum	Chocolate	Popcorn	Coffee	Smoke	Natural Gas	Flower
MON0121	Female	50	Caucasian	Not latino	Lemon	Play Doh	Bubble Gum	Chocolate	Popcorn	Natural Gas	Smoke	Natural Gas	Flower
MON0122	Male	63	Caucasian	Not latino	Lemon	Play Doh	Bubble Gum	Chocolate	Flower	Coffee	Smoke	Natural Gas	Flower
MON0123	Female	49	Caucasian	Not latino	Lemon	Play Doh	Chocolate	Chocolate	Popcorn	Coffee	Smoke	Natural Gas	Flower
MON0124	Female	57	Caucasian	Not latino	Lemon	Play Doh	Bubble Gum	Flower	Popcorn	Coffee	Smoke	Natural Gas	Flower
MON0125	Female	58	Caucasian	Not latino	Cinnamon	Play Doh	Chocolate	Chocolate	Flower	Coffee	Flower	Lemon	Flower
MON0126	Male	58	Caucasian	Not latino	Lemon	Flower	Bubble Gum	Chocolate	Play Doh	Coffee	Smoke	Natural Gas	Flower
MON0127	Female	68	Caucasian	Not latino	Lemon	Play Doh	Bubble Gum	Chocolate	Popcorn	Coffee	Flower	Natural Gas	Flower
MON0128	Male	73	Caucasian	Not latino	Lemon	Play Doh	Bubble Gum	Chocolate	Popcorn	Coffee	Smoke	Natural Gas	Flower
MON0129	Female	53	Asian	Not latino	Lemon	Play Doh	Bubble Gum	Chocolate	Popcorn	Coffee	Smoke	Natural Gas	Flower
MON0130	Female	60	Caucasian	Not latino	Lemon	Play Doh	Bubble Gum	Chocolate	Popcorn	Coffee	Smoke	Natural Gas	Flower
MON0131	Male	73	Caucasian	Not latino	Lemon	Play Doh	Bubble Gum	Chocolate	Popcorn	Coffee	Smoke	Natural Gas	Flower
MON0132	Female	75	Caucasian	Not latino	Lemon	Chocolate	Bubble Gum	Lemon	Popcorn	Coffee	Flower	Natural Gas	Flower
MON0133	Female	53	Caucasian	Not latino	Lemon	Chocolate	Bubble Gum	Chocolate	Popcorn	Coffee	Smoke	Natural Gas	Flower
MON0134	Male	64	Caucasian	Not latino	Lemon	Play Doh	Bubble Gum	Flower	Popcorn	Coffee	Smoke	Natural Gas	Flower
MON0135	Female	59	Caucasian	Not latino	Lemon	Play Doh	Bubble Gum	Chocolate	Popcorn	Coffee	Smoke	Natural Gas	Flower
MON0136	Female	61	Caucasian	Not latino	Lemon	Play Doh	Bubble Gum	Chocolate	Popcorn	Coffee	Smoke	Natural Gas	Flower
MON0137	Female	67	Mixed	Not latino	Lemon	Play Doh	Bubble Gum	Chocolate	Flower	Coffee	Smoke	Natural Gas	Flower
MON0138	Male	79	Caucasian	Not latino	Lemon	Play Doh	Popcorn	Chocolate	Popcorn	Popcorn	Smoke	Natural Gas	Flower
MON0139	Female	51	Caucasian	Not latino	Cinnamon	Play Doh	Bubble Gum	Chocolate	Popcorn	Coffee	Smoke	Natural Gas	Flower
MON0140	Female	65	Caucasian	Not latino	Lemon	Play Doh	Bubble Gum	Chocolate	Popcorn	Coffee	Flower	Natural Gas	Flower
MON0141	Male	58	Caucasian	Not latino	Lemon	Play Doh	Bubble Gum	Chocolate	Popcorn	Coffee	Smoke	Natural Gas	Flower
MON0142	Male	70	Caucasian	Not latino	Lemon	Play Doh	Bubble Gum	Flower	Popcorn	Coffee	Smoke	Natural Gas	Flower
MON0143	Male	67	Caucasian	Not latino	Lemon	Flower	Bubble Gum	Chocolate	Popcorn	Natural Gas	Smoke	Natural Gas	Flower
MON0144	Female	69	Caucasian	Not latino	Lemon	Play Doh	Bubble Gum	Flower	Flower	Coffee	Smoke	Natural Gas	Flower
MON0145	Male	70	Caucasian	Not latino	Lemon	Chocolate	Bubble Gum	Flower	Popcorn	Natural Gas	Play Doh	Natural Gas	Flower
MON0146	Female	74	Caucasian	Not latino	Cinnamon	Flower	Bubble Gum	Chocolate	Popcorn	Coffee	Smoke	Natural Gas	Flower
MON0147	Female	65	Caucasian	Not latino	Lemon	Play Doh	Bubble Gum	Chocolate	Popcorn	Coffee	Smoke	Natural Gas	Flower
MON0148	Female	70	Caucasian	Not latino	Lemon	Chocolate	Bubble Gum	Flower	Popcorn	Coffee	Smoke	Natural Gas	Flower
MON0149	Female	56	Caucasian	Not latino	Lemon	Chocolate	Chocolate	Chocolate	Popcorn	Coffee	Smoke	Natural Gas	Flower
MON0150	Female	46	Caucasian	Not latino	Lemon	Play Doh	Bubble Gum	Chocolate	Popcorn	Coffee	Smoke	Natural Gas	Flower
MON0151	Female	70	Caucasian	Not latino	Lemon	Chocolate	Bubble Gum	Chocolate	Popcorn	Coffee	Smoke	Natural Gas	Flower
MON0152	Male	52	Caucasian	Not latino	Lemon	Chocolate	Bubble Gum	Chocolate	Flower	Coffee	Flower	Natural Gas	Flower
MON0153	Female	50	Caucasian	Not latino	Cinnamon	Play Doh	Coffee	Flower	Popcorn	Coffee	Chocolate	Natural Gas	Flower
MON0154	Female	69	Caucasian	Not latino	Popcorn	Play Doh	Bubble Gum	Flower	Popcorn	Coffee	Flower	Natural Gas	Smoke
MON0155	Female	61	Caucasian	Not latino	Lemon	Play Doh	Bubble Gum	Chocolate	Popcorn	Coffee	Smoke	Natural Gas	Flower
MON0156	Female	70	Caucasian	Not latino	Popcorn	Play Doh	Bubble Gum	Chocolate	Popcorn	Coffee	Smoke	Natural Gas	Flower
MON0157	Female	66	Caucasian	Not latino	Popcorn	Play Doh	Bubble Gum	Flower	Popcorn	Coffee	Smoke	Natural Gas	Flower
MON0158	Female	62	Caucasian	Not latino	Lemon	Play Doh	Bubble Gum	Chocolate	Popcorn	Coffee	Smoke	Natural Gas	Flower
MON0159	Female	56	Caucasian	Not latino	Lemon	Play Doh	Bubble Gum	Flower	Popcorn	Coffee	Smoke	Natural Gas	Flower
MON0160	Male	53	Caucasian	Not latino	Lemon	Chocolate	Popcorn	Chocolate	Popcorn	Natural Gas	Smoke	Natural Gas	Flower
MON0161	Female	62	Caucasian	Not latino	Lemon	Play Doh	Bubble Gum	Chocolate	Popcorn	Coffee	Smoke	Natural Gas	Flower
MON0162	Male	67	Asian	Not latino	Cinnamon	Flower	Bubble Gum	Flower	Popcorn	Coffee	Play Doh	Natural Gas	Flower
MON0163	Female	56	Caucasian	Not latino	Lemon	Chocolate	Bubble Gum	Lemon	Popcorn	Coffee	Flower	Natural Gas	Flower
MON0164	Male	59	Caucasian	Not latino	Lemon	Play Doh	Bubble Gum	Flower	Chocolate	Coffee	Smoke	Natural Gas	Cinnamon
MON0165	Female	69	Caucasian	Not latino	Popcorn	Chocolate	Bubble Gum	Chocolate	Popcorn	Coffee	Play Doh	Natural Gas	Flower
MON0166	Female	73	Caucasian	Not latino	Lemon	Cinnamon	Bubble Gum	Chocolate	Popcorn	Coffee	Smoke	Natural Gas	Flower
MON0167	Female	72	Caucasian	Not latino	Lemon	Play Doh	Bubble Gum	Chocolate	Popcorn	Coffee	Play Doh	Natural Gas	Flower
MON0168	Female	71	Caucasian	Not latino	Cinnamon	Chocolate	Bubble Gum	Chocolate	Popcorn	Coffee	Smoke	Natural Gas	Flower
MON0169	Female	68	Caucasian	Not latino	Lemon	Play Doh	Bubble Gum	Flower	Popcorn	Coffee	Smoke	Natural Gas	Flower
MON0170	Female	66	Caucasian	Not latino	Cinnamon	Chocolate	Bubble Gum	Flower	Popcorn	Coffee	Smoke	Natural Gas	Flower
MON0171	Female	69	Caucasian	Not latino	Lemon	Chocolate	Bubble Gum	Chocolate	Popcorn	Coffee	Smoke	Natural Gas	Flower
MON0172	Female	53	Caucasian	Not latino	Lemon	Play Doh	Bubble Gum	Chocolate	Popcorn	Coffee	Smoke	Natural Gas	Flower
MON0173	Female	69	Caucasian	Not latino	Coffee	Play Doh	Coffee	Flower	Popcorn	Natural Gas	Smoke	Natural Gas	Flower
MON0174	Female	71	Caucasian		Lemon	Play Doh	Bubble Gum	Bubble Gum	Popcorn	Coffee	Smoke	Natural Gas	Flower
MON0175	Male	81	Caucasian	Not latino	Cinnamon	Chocolate	Chocolate	Chocolate	Popcorn	Coffee	Play Doh	Natural Gas	Flower
MON0176	Male	68	Caucasian	Not latino	Cinnamon	Chocolate	Coffee	Bubble Gum	Popcorn	Coffee	Smoke	Natural Gas	Flower
MON0177	Female	63	Other	Not latino	Lemon	Play Doh	Bubble Gum	Chocolate	Popcorn	Coffee	Smoke	Natural Gas	Flower
MON0178	Female	72	Caucasian	Not latino	Lemon	Play Doh	Bubble Gum	Flower	Popcorn	Coffee	Smoke	Natural Gas	Flower
MON0179	Male	59	Caucasian	Not latino	Lemon	Play Doh	Chocolate	Chocolate	Popcorn	Coffee	Smoke	Natural Gas	Flower
MON0180	Female	57	Caucasian	Not latino	Lemon	Chocolate	Bubble Gum	Flower	Popcorn	Coffee	Smoke	Bubble Gum	Flower
MON0181	Female	67	Caucasian	Not latino	Lemon	Play Doh	Bubble Gum	Flower	Popcorn	Popcorn	Play Doh	Natural Gas	Flower
MON0182	Female	65	Caucasian	Not latino	Lemon	Play Doh	Chocolate	Flower	Popcorn	Coffee	Smoke	Natural Gas	Flower
MON0183	Female	40	Caucasian	Not latino	Lemon	Play Doh	Bubble Gum	Chocolate	Popcorn	Coffee	Flower	Natural Gas	Flower
MON0184	Male	62	Other	Latino	Lemon	Play Doh	Chocolate	Chocolate	Popcorn	Coffee	Smoke	Natural Gas	Flower
MON0185	Male	79	Caucasian	Not latino	Lemon	Play Doh	Bubble Gum	Chocolate	Popcorn	Coffee	Smoke	Natural Gas	Cinnamon
MON0186	Male	77	Caucasian	Not latino	Lemon	Chocolate	Bubble Gum	Flower	Popcorn	Coffee	Flower	Natural Gas	Flower
MON0187	Female	59	Caucasian	Not latino	Lemon	Flower	Bubble Gum	Chocolate	Popcorn	Coffee	Smoke	Natural Gas	Flower
MON0188	Male	49	Caucasian	Latino	Lemon	Play Doh	Bubble Gum	Chocolate	Popcorn	Coffee	Smoke	Natural Gas	Flower
MON0189	Female	53	Caucasian	Not latino	Cinnamon	Play Doh	Bubble Gum	Chocolate	Chocolate	Coffee	Smoke	Natural Gas	Flower
MON0190	Female	66	Caucasian	Not latino	Lemon	Play Doh	Bubble Gum	Chocolate	Popcorn	Coffee	Flower	Natural Gas	Flower
MON0191	Male	80	Caucasian	Not latino	Coffee	Cinnamon	Chocolate	Chocolate	Popcorn	Coffee	Play Doh	Coffee	Flower
MON0192	Female	71	Caucasian	Not latino	Lemon	Chocolate	Bubble Gum	Chocolate	Flower	Coffee	Smoke	Natural Gas	Flower
MON0193	Female	61	Mixed	Not latino	Lemon	Cinnamon	Bubble Gum	Chocolate	Popcorn	Coffee	Smoke	Natural Gas	Flower
MON0194	Female	78	Caucasian	Not latino	Lemon	Play Doh	Bubble Gum	Lemon	Popcorn	Coffee	Smoke	Natural Gas	Flower
MON0195	Male	69	Caucasian	Not latino	Lemon	Play Doh	bubble Gum	Chocolate	Popcorn	Natural Gas	Smoke	Natural Gas	Flower
MON0196	Female	68	Caucasian	Not latino	Lemon	Flower	Bubble Gum	Chocolate	Popcorn	Natural Gas	Smoke	Natural Gas	Flower
MON0197	Female	70	Caucasian	Not latino	Lemon	Play Doh	Bubble Gum	Chocolate	Popcorn	Coffee	Smoke	Natural Gas	Flower
MON0198	Female	77	Caucasian	Not latino	Lemon	Chocolate	Chocolate	Chocolate	Popcorn	Coffee	Smoke	Natural Gas	Flower
MON0199	Male	60	Caucasian	Not latino	Lemon	Flower	Bubble Gum	Chocolate	Play Doh	Coffee	Play Doh	Natural Gas	Flower
MON0200	Female	50	Caucasian	Not latino	Lemon	Cinnamon	Bubble Gum	Chocolate	Popcorn	Natural Gas	Flower	Natural Gas	Flower
MON0201	Male	80	Caucasian	Not latino	Lemon	Play Doh	Bubble Gum	Chocolate	Popcorn	Coffee	Smoke	Natural Gas	Flower
MON0202	Female	59	Caucasian	Not latino	Lemon	Play Doh	Bubble Gum	Flower	Popcorn	Coffee	Smoke	Natural Gas	Flower
MON0203	Female	54	Caucasian	Not latino	Lemon	Cinnamon	Chocolate	Chocolate	Play Doh	Coffee	Smoke	Natural Gas	Flower
MON0204	Female	56	Caucasian	Not latino	Lemon	Play Doh	Bubble Gum	Chocolate	Popcorn	Coffee	Smoke	Natural Gas	Flower
MON0205	Male	53	Caucasian	Not latino	Cinnamon	Chocolate	Bubble Gum	Chocolate	Popcorn	Natural Gas	Smoke	Natural Gas	Flower
MON0206	Female	71	Caucasian	Not latino	Coffee	Cinnamon	Bubble Gum	Bubble Gum	Popcorn	Coffee	Smoke	Natural Gas	Flower
MON0207	Female	59	Caucasian	Not latino	Lemon	Play Doh	Bubble Gum	Chocolate	Play Doh	Coffee	Smoke	Natural Gas	Flower
MON0208	Female	72	Caucasian	Not latino	Cinnamon	Play Doh	Bubble Gum	Chocolate	Popcorn	Coffee	Smoke	Natural Gas	Flower
MON0209	Male	67	Caucasian	Not latino	Lemon	Cinnamon	Bubble Gum	Chocolate	Popcorn	Coffee	Flower	Natural Gas	Flower
MON0210	Male	69	Caucasian		Lemon	Chocolate	Bubble Gum	Chocolate	Popcorn	Coffee	Play Doh	Natural Gas	Flower
MON0211	Male	58	Caucasian	Not latino	Lemon	Play Doh	Bubble Gum	Flower	Popcorn	Coffee	Smoke	Natural Gas	Flower
MON0212	Female	45	Caucasian	Not latino	Lemon	Play Doh	Bubble Gum	Chocolate	Popcorn	Coffee	Flower	Natural Gas	Flower
MON0213	Male	69	Caucasian	Not latino	Lemon	Play Doh	Bubble Gum	Chocolate	Popcorn	Coffee	Smoke	Natural Gas	Flower
MON0214	Male	70	Caucasian	Not latino	Lemon	Chocolate	Coffee	Chocolate	Popcorn	Coffee	Smoke	Natural Gas	Flower
MON0215	Female	62	Caucasian	Not latino	Lemon	Play Doh	Bubble Gum	Flower	Popcorn	Popcorn	Smoke	Natural Gas	Flower
MON0216	Female	62	Caucasian		Lemon	Play Doh	Bubble Gum	Chocolate	Popcorn	Coffee	Smoke	Natural Gas	Flower
MON0217	Female	56	Caucasian	Not latino	Lemon	Chocolate	Bubble Gum	Chocolate	Popcorn	Coffee	Smoke	Natural Gas	Flower
MON0218	Female	76	Caucasian	Latino	Lemon	Play Doh	Chocolate	Chocolate	Play Doh	Coffee	Flower	Natural Gas	Flower
MON0219	Female	58	Caucasian	Not latino	Lemon	Chocolate	Bubble Gum	Chocolate	Popcorn	Coffee	Smoke	Natural Gas	Flower
MON0220	Female	64	Caucasian	Not latino	Lemon	Play Doh	Bubble Gum	Chocolate	Popcorn	Coffee	Smoke	Natural Gas	Flower
MON0221	Male	73	Caucasian	Not latino	Lemon	Chocolate	Bubble Gum	Chocolate	Popcorn	Coffee	Smoke	Natural Gas	Flower
MON0222	Male	74	Caucasian	Not latino	Lemon	Flower	Chocolate	Chocolate	Popcorn	Coffee	Play Doh	Natural Gas	Smoke
MON0223	Male	63	Caucasian		Lemon	Play Doh	Bubble Gum	Chocolate	Popcorn	Coffee	Smoke	Natural Gas	Flower
MON0224	Female	55	Caucasian	Not latino	Lemon	Play Doh	Bubble Gum	Flower	Popcorn	Coffee	Smoke	Natural Gas	Flower
MON0225	Female	78	Caucasian	Not latino	Lemon	Play Doh	Bubble Gum	Chocolate	Popcorn	Coffee	Smoke	Natural Gas	Flower
MON0226	Female	76	Caucasian	Not latino	Lemon	Play Doh	Bubble Gum	Chocolate	Popcorn	Coffee	Smoke	Natural Gas	Flower
MON0227	Female	59	Caucasian	Not latino	Lemon	Play Doh	Chocolate	Chocolate	Popcorn	Coffee	Smoke	Natural Gas	Flower
MON0228	Female	73	Caucasian	Not latino	Lemon	Chocolate	Chocolate	Chocolate	Popcorn	Coffee	Smoke	Natural Gas	Flower
MON0229	Female	64	Caucasian	Not latino	Lemon	Play Doh	Bubble Gum	Chocolate	Popcorn	Coffee	Smoke	Natural Gas	Flower
MON0230	Female	66	Caucasian	Not latino	Cinnamon	Play Doh	Bubble Gum	Chocolate	Popcorn	Coffee	Smoke	Natural Gas	Flower
MON0231	Female	59	Caucasian	Not latino	Lemon	Chocolate	Bubble Gum	Chocolate	Popcorn	Coffee	Smoke	Natural Gas	Flower
MON0232	Female	68	Caucasian	Not latino	Lemon	Flower	Bubble Gum	Flower	Popcorn	Coffee	Play Doh	Natural Gas	Flower
MON0233	Female	68	Caucasian	Not latino	Popcorn	Cinnamon	Chocolate	Chocolate	Play Doh	Coffee	Smoke	Natural Gas	Flower
MON0234	Male	70	Caucasian	Not latino	Lemon	Play Doh	Bubble Gum	Flower	Popcorn	Coffee	Smoke	Natural Gas	Flower
MON0235	Male	58	Caucasian	Not latino	Lemon	Play Doh	Chocolate	Chocolate	Popcorn	Coffee	Smoke	Natural Gas	Flower
MON0236	Male	73	Caucasian	Not latino	Lemon	Flower	Bubble Gum	Flower	Popcorn	Coffee	Smoke	Natural Gas	Flower
MON0237	Female	56	Caucasian	Not latino	Lemon	Play Doh	Bubble Gum	Flower	Popcorn	Coffee	Smoke	Natural Gas	Flower
MON0238	Female	60	Mixed	Not latino	Lemon	Play Doh	Bubble Gum	Flower	Popcorn	Coffee	Smoke	Natural Gas	Flower
MON0239	Female	52	Caucasian	Not latino	Lemon	Play Doh	Bubble Gum	Chocolate	Popcorn	Coffee	Smoke	Natural Gas	Flower
MON0240	Female	51	Caucasian	Not latino	Lemon	Chocolate	Bubble Gum	Chocolate	Chocolate	Coffee	Flower	Lemon	Cinnamon
MON0241	Female	62	Caucasian	Not latino	Lemon	Play Doh	Bubble Gum	Chocolate	Popcorn	Coffee	Smoke	Natural Gas	Flower
MON0242	Female	60	Caucasian	Not latino	Lemon	Play Doh	Bubble Gum	Chocolate	Popcorn	Coffee	Smoke	Natural Gas	Flower
MON0243	Male	54	Caucasian		Cinnamon	Play Doh	Coffee	Bubble Gum	Popcorn	Coffee	Smoke	Natural Gas	Flower
MON0244	Female	61	Caucasian	Not latino	Lemon	Play Doh	Bubble Gum	Chocolate	Popcorn	Coffee	Smoke	Natural Gas	Flower
MON0245	Female	52	Caucasian	Not latino	Lemon	Play Doh	Bubble Gum	Chocolate	Popcorn	Coffee	Smoke	Natural Gas	Flower
MON0246	Male	69	Caucasian	Not latino	Cinnamon	Play Doh	Bubble Gum	Flower	Popcorn	Lemon	Smoke	Natural Gas	Flower
MON0247	Female	68	Caucasian	Not latino	Coffee	Chocolate	Bubble Gum	Bubble Gum	Popcorn	Coffee	Smoke	Natural Gas	Flower
MON0248	Male	79	Caucasian	Not latino	Lemon	Play Doh	Bubble Gum	Chocolate	Popcorn	Coffee	Smoke	Natural Gas	Flower
MON0249	Female	61	Caucasian	Not latino	Cinnamon	Play Doh	Bubble Gum	Chocolate	Popcorn	Coffee	Smoke	Coffee	Flower
MON0250	Female	52	Caucasian	Not latino	Lemon	Play Doh	Chocolate	Bubble Gum	Popcorn	Coffee	Smoke	Natural Gas	Flower
MON0251	Female	67	Caucasian	Not latino	Lemon	Play Doh	Bubble Gum	Chocolate	Popcorn	Coffee	Smoke	Natural Gas	Flower
MON0252	Male	64	Caucasian	Not latino	Cinnamon	Play Doh	Bubble Gum	Chocolate	Popcorn	Coffee	Play Doh	Natural Gas	Flower
MON0253	Male	78	Caucasian	Not latino	Lemon	Chocolate	Bubble Gum	Flower	Popcorn	Coffee	Play Doh	Natural Gas	Flower
MON0254	Female	53	Caucasian	Not latino	Lemon	Play Doh	Bubble Gum	Chocolate	Popcorn	Coffee	Smoke	Natural Gas	Flower
MON0255	Female	52	Caucasian	Not latino	Lemon	Play Doh	Bubble Gum	Flower	Popcorn	Natural Gas	Smoke	Natural Gas	Flower
MON0256	Female	68	Caucasian	Not latino	Lemon	Play Doh	Bubble Gum	Chocolate	Popcorn	Coffee	Smoke	Natural Gas	Flower
MON0257	Male	73	Caucasian	Not latino	Lemon	Chocolate	Coffee	Chocolate	Popcorn	Coffee	Smoke	Natural Gas	Flower
MON0258	Female	64	Caucasian	Not latino	Lemon	Play Doh	Bubble Gum	Chocolate	Popcorn	Coffee	Smoke	Natural Gas	Flower
MON0259	Female	55	Caucasian	Not latino	Lemon	Play Doh	Bubble Gum	Chocolate	Flower	Coffee	Smoke	Natural Gas	Flower
MON0260	Female	61	Caucasian		Cinnamon	Play Doh	Bubble Gum	Chocolate	Popcorn	Coffee	Smoke	Natural Gas	Flower
MON0261	Female	77	Caucasian	Not latino	Lemon	Play Doh	Bubble Gum	Chocolate	Popcorn	Coffee	Smoke	Natural Gas	Flower
MON0262	Female	67	African American	Not latino	Lemon	Chocolate	Bubble Gum	Chocolate	Play Doh	Coffee	Play Doh	Natural Gas	Flower
MON0263	Female	58	Caucasian	Not latino	Lemon	Play Doh	Bubble Gum	Chocolate	Popcorn	Coffee	Smoke	Natural Gas	Flower
MON0264	Female	75	Caucasian	Not latino	Lemon	Play Doh	Bubble Gum	Chocolate	Popcorn	Coffee	Smoke	Natural Gas	Flower
MON0265	Male	75	Caucasian	Not latino	Cinnamon	Cinnamon	Bubble Gum	Chocolate	Popcorn	Coffee	Smoke	Natural Gas	Flower
MON0266	Female	60	Caucasian	Not latino	Lemon	Play Doh	Bubble Gum	Chocolate	Popcorn	Coffee	Smoke	Natural Gas	Flower
MON0267	Female	67	Caucasian	Not latino	Lemon	Play Doh	Bubble Gum	Chocolate	Popcorn	Coffee	Smoke	Natural Gas	Flower
MON0268	Female	47	Caucasian	Not latino	Cinnamon	Play Doh	Bubble Gum	Chocolate	Popcorn	Coffee	Smoke	Natural Gas	Flower
MON0269	Male	69	Caucasian	Not latino	Lemon	Chocolate	Bubble Gum	Chocolate	Popcorn	Coffee	Smoke	Natural Gas	Flower
MON0270	Female	56	Caucasian	Not latino	Lemon	Play Doh	Bubble Gum	Chocolate	Popcorn	Coffee	Smoke	Natural Gas	Flower
MON0271	Female	70	Caucasian	Not latino	Lemon	Cinnamon	Bubble Gum	Chocolate	Popcorn	Coffee	Smoke	Natural Gas	Flower
MON0272	Female	68	Caucasian	Not latino	Cinnamon	Chocolate	Bubble Gum	Chocolate	Popcorn	Coffee	Smoke	Natural Gas	Flower
MON0273	Female	82	Caucasian	Not latino	Lemon	Play Doh	Bubble Gum	Chocolate	Flower	Lemon	Smoke	Natural Gas	Flower
MON0274	Female	56	Caucasian	Not latino	Lemon	Cinnamon	Bubble Gum	Chocolate	Popcorn	Coffee	Flower	Natural Gas	Flower
MON0275	Male	62	Caucasian	Not latino	Lemon	Flower	Bubble Gum	Chocolate	Play Doh	Coffee	Play Doh	Natural Gas	Cinnamon
MON0276	Female	57	Caucasian	Not latino	Lemon	Play Doh	Bubble Gum	Flower	Popcorn	Coffee	Smoke	Natural Gas	Flower
MON0277	Female	67	African American		Lemon	Play Doh	Bubble Gum	Flower	Popcorn	Coffee	Smoke	Natural Gas	Flower
MON0278	Female	63	Mixed	Not latino	Lemon	Cinnamon	Bubble Gum	Chocolate	Popcorn	Popcorn	Smoke	Natural Gas	Flower
MON0279	Female	62	Caucasian	Not latino	Lemon	Play Doh	Bubble Gum	Flower	Popcorn	Coffee	Smoke	Natural Gas	Flower
MON0280	Female	56	Caucasian	Not latino	Lemon	Play Doh	Bubble Gum	Chocolate	Flower	Coffee	Smoke	Natural Gas	Flower
MON0281	Female	73	Caucasian	Not latino	Cinnamon	Play Doh	Bubble Gum	Chocolate	Popcorn	Coffee	Smoke	Natural Gas	Flower
MON0282	Female	55	Caucasian	Not latino	Lemon	Play Doh	Bubble Gum	Flower	Play Doh	Coffee	Smoke	Natural Gas	Flower
MON0283	Female	72	Caucasian	Not latino	Lemon	Chocolate	Bubble Gum	Chocolate	Popcorn	Coffee	Smoke	Natural Gas	Flower
MON0284	Female	58	Caucasian	Not latino	Lemon	Play Doh	Bubble Gum	Flower	Chocolate	Coffee	Smoke	Natural Gas	Cinnamon
MON0285	Female	82	Caucasian	Not latino	Lemon	Chocolate	Bubble Gum	Chocolate	Popcorn	Coffee	Smoke	Natural Gas	Flower
MON0286	Female	62	Caucasian	Not latino	Lemon	Play Doh	Bubble Gum	Chocolate	Popcorn	Coffee	Flower	Natural Gas	Flower
MON0287	Female	65	Caucasian	Not latino	Lemon	Play Doh	Bubble Gum	Chocolate	Flower	Coffee	Smoke	Natural Gas	Flower
MON0288	Female	52	Caucasian	Not latino	Lemon	Play Doh	Bubble Gum	Chocolate	Popcorn	Coffee	Smoke	Natural Gas	Flower
MON0289	Female	60	Caucasian	Not latino	Lemon	Play Doh	Bubble Gum	Flower	Popcorn	Coffee	Smoke	Natural Gas	Flower
MON0290	Female	73	Caucasian	Not latino	Lemon	Play Doh	Bubble Gum	Chocolate	Popcorn	Coffee	Smoke	Natural Gas	Flower
MON0291	Female	63	Caucasian	Not latino	Popcorn	Play Doh	Bubble Gum	Chocolate	Popcorn	Coffee	Smoke	Natural Gas	Flower
MON0292	Female	68	Caucasian	Not latino	Lemon	Play Doh	Bubble Gum	Chocolate	Popcorn	Coffee	Smoke	Natural Gas	Flower
MON0293	Female	57	Caucasian	Not latino	Lemon	Play Doh	Bubble Gum	Chocolate	Popcorn	Popcorn	Smoke	Natural Gas	Flower
MON0294	Female	61	Caucasian	Not latino	Lemon	Play Doh	Bubble Gum	Flower	Popcorn	Natural Gas	Smoke	Natural Gas	Flower
MON0295	Female	57	Caucasian	Not latino	Lemon	Play Doh	Bubble Gum	Flower	Popcorn	Coffee	Smoke	Natural Gas	Flower
MON0296	Male	73	Caucasian	Not latino	Lemon	Play Doh	Bubble Gum	Chocolate	Popcorn	Popcorn	Smoke	Natural Gas	Flower
MON0297	Female	72	Caucasian	Not latino	Lemon	Chocolate	Bubble Gum	Flower	Popcorn	Coffee	Smoke	Natural Gas	Flower
MON0298	Female	66	Caucasian	Not latino	Lemon	Play Doh	Coffee	Lemon	Play Doh	Coffee	Smoke	Natural Gas	Flower
MON0299	Male	72	Caucasian	Not latino	Cinnamon	Play Doh	Bubble Gum	Chocolate	Popcorn	Coffee	Smoke	Natural Gas	Flower
MON0300	Female	67	Asian	Not latino	Cinnamon	Play Doh	Bubble Gum	Chocolate	Play Doh	Coffee	Smoke	Natural Gas	Flower
MON0301	Female	62	Caucasian	Not latino	Lemon	Play Doh	Bubble Gum	Flower	Popcorn	Coffee	Smoke	Natural Gas	Flower
MON0302	Female	73	Caucasian	Not latino	Lemon	Play Doh	Bubble Gum	Chocolate	Popcorn	Coffee	Smoke	Natural Gas	Flower
MON0303	Female	61	Caucasian	Not latino	Cinnamon	Chocolate	Coffee	Flower	Flower	Lemon	Flower	Natural Gas	Flower
MON0304	Male	59	Caucasian	Not latino	Lemon	Play Doh	Bubble Gum	Chocolate	Popcorn	Coffee	Smoke	Natural Gas	Flower
MON0305	Female	66	Caucasian	Not latino	Coffee	Play Doh	Bubble Gum	Flower	Popcorn	Coffee	Smoke	Natural Gas	Flower
MON0306	Female	57	Caucasian	Not latino	Cinnamon	Play Doh	Bubble Gum	Chocolate	Popcorn	Coffee	Smoke	Natural Gas	Flower
MON0307	Female	79	Caucasian	Not latino	Lemon	Play Doh	Bubble Gum	Chocolate	Popcorn	Coffee	Smoke	Natural Gas	Flower
MON0308	Female	55	Caucasian	Not latino	Lemon	Play Doh	Bubble Gum	Chocolate	Popcorn	Natural Gas	Smoke	Natural Gas	Flower
MON0309	Male	65	Caucasian	Not latino	Lemon	Play Doh	Bubble Gum	Flower	Popcorn	Coffee	Smoke	Natural Gas	Flower
MON0310	Female	68	Caucasian	Not latino	Lemon	Play Doh	Bubble Gum	Chocolate	Popcorn	Coffee	Smoke	Natural Gas	Flower
MON0311	Female	63	Asian	Not latino	Lemon	Play Doh	Bubble Gum	Chocolate	Popcorn	Coffee	Smoke	Natural Gas	Flower
MON0312	Female	56	Caucasian	Not latino	Lemon	Play Doh	Bubble Gum	Chocolate	Popcorn	Coffee	Smoke	Natural Gas	Flower
MON0313	Female	71	Caucasian	Not latino	Lemon	Play Doh	Bubble Gum	Flower	Popcorn	Coffee	Smoke	Natural Gas	Flower
MON0314	Female	60	Caucasian		Lemon	Chocolate	Bubble Gum	Flower	Popcorn	Coffee	Smoke	Natural Gas	Flower
MON0315	Female	69	Caucasian	Not latino	Lemon	Chocolate	Bubble Gum	Flower	Popcorn	Coffee	Flower	Natural Gas	Flower
MON0316	Female	55	Caucasian	Not latino	Lemon	Play Doh	Chocolate	Chocolate	Popcorn	Natural Gas	Smoke	Natural Gas	Flower
MON0317	Female	65	Caucasian	Not latino	Lemon	Flower	Bubble Gum	Chocolate	Popcorn	Coffee	Play Doh	Natural Gas	Flower
MON0318	Male	64	Caucasian	Not latino	Cinnamon	Play Doh	Bubble Gum	Chocolate	Play Doh	Coffee	Smoke	Natural Gas	Flower
MON0319	Female	75	Caucasian	Not latino	Lemon	Play Doh	Chocolate	Chocolate	Play Doh	Popcorn	Smoke	Natural Gas	Flower
MON0320	Male	83	Caucasian	Not latino	Lemon	Play Doh	Bubble Gum	Flower	Popcorn	Coffee	Flower	Natural Gas	Flower
MON0321	Male	74	Caucasian	Not latino	Lemon	Cinnamon	Bubble Gum	Chocolate	Popcorn	Natural Gas	Play Doh	Bubble Gum	Flower
MON0322	Female	48	Caucasian	Not latino	Lemon	Play Doh	Chocolate	Flower	Popcorn	Coffee	Smoke	Natural Gas	Flower
MON0323	Female	59	Caucasian	Not latino	Lemon	Play Doh	Bubble Gum	Chocolate	Popcorn	Coffee	Smoke	Natural Gas	Flower
MON0324	Male	59	Caucasian		Lemon	Play Doh	Bubble Gum	Chocolate	Popcorn	Coffee	Smoke	Natural Gas	Flower
MON0325	Female	63	Caucasian	Not latino	Popcorn	Cinnamon	Bubble Gum	Flower	Popcorn	Coffee	Smoke	Natural Gas	Flower
MON0326	Male	50	Asian	Not latino	Lemon	Play Doh	Bubble Gum	Bubble Gum	Popcorn	Coffee	Smoke	Natural Gas	Flower
MON0327	Female	50	Caucasian	Not latino	Lemon	Cinnamon	Bubble Gum	Chocolate	Chocolate	Coffee	Smoke	Natural Gas	Flower
MON0328	Female	62	Caucasian	Not latino	Lemon	Play Doh	Bubble Gum	Chocolate	Popcorn	Coffee	Flower	Natural Gas	Cinnamon
MON0329	Male	59	Caucasian	Not latino	Lemon	Play Doh	Bubble Gum	Flower	Popcorn	Coffee	Smoke	Natural Gas	Flower
MON0330	Male	68	Caucasian	Not latino	Lemon	Play Doh	Bubble Gum	Flower	Popcorn	Coffee	Smoke	Natural Gas	Flower
MON0331	Female	66	Caucasian	Not latino	Lemon	Chocolate	Bubble Gum	Chocolate	Popcorn	Coffee	Smoke	Natural Gas	Flower
MON0332	Female	68	Caucasian	Not latino	Lemon	Play Doh	Bubble Gum	Chocolate	Chocolate	Coffee	Flower	Natural Gas	Flower
MON0333	Female	65	Caucasian	Not latino	Popcorn	Cinnamon	Chocolate	Chocolate	Popcorn	Coffee	Smoke	Natural Gas	Popcorn
MON0334	Female	73	Caucasian	Not latino	Lemon	Play Doh	Bubble Gum	Chocolate	Popcorn	Coffee	Smoke	Natural Gas	Flower
MON0335	Female	62	Caucasian	Not latino	Lemon	Play Doh	Bubble Gum	Chocolate	Popcorn	Coffee	Smoke	Natural Gas	Flower
MON0336	Female	63	Caucasian	Not latino	Lemon	Play Doh	Bubble Gum	Chocolate	Popcorn	Coffee	Smoke	Natural Gas	Flower
MON0337	Female	58	Caucasian	Not latino	Cinnamon	Play Doh	Bubble Gum	Chocolate	Popcorn	Coffee	Smoke	Natural Gas	Flower
MON0338	Female	75	Caucasian	Not latino	Lemon	Cinnamon	Bubble Gum	Chocolate	Popcorn	Coffee	Play Doh	Natural Gas	Flower
MON0339	Male	60	Caucasian	Not latino	Lemon	Play Doh	Bubble Gum	Chocolate	Chocolate	Coffee	Smoke	Natural Gas	Flower
MON0340	Female	63	Caucasian	Not latino	Lemon	Flower	Bubble Gum	Chocolate	Flower	Coffee	Smoke	Natural Gas	Flower
MON0341	Female	61	Caucasian	Not latino	Coffee	Play Doh	Bubble Gum	Flower	Popcorn	Coffee	Smoke	Natural Gas	Flower
MON0342	Female	54	Caucasian	Not latino	Lemon	Play Doh	Bubble Gum	Flower	Flower	Coffee	Smoke	Natural Gas	Flower
MON0343	Male	71	Caucasian	Not latino	Popcorn	Flower	Bubble Gum	Lemon	Popcorn	Natural Gas	Smoke	Lemon	Flower
MON0344	Female	40	Caucasian	Not latino	Lemon	Chocolate	Chocolate	Chocolate	Popcorn	Coffee	Smoke	Natural Gas	Flower
MON0345	Male	64	Caucasian	Not latino	Lemon	Play Doh	Chocolate	Flower	Popcorn	Coffee	Smoke	Natural Gas	Cinnamon
MON0346	Female	69	Caucasian	Not latino	Cinnamon	Chocolate	Chocolate	Chocolate	Flower	Coffee	Smoke	Natural Gas	Flower
MON0347	Female	67	Caucasian	Not latino	Popcorn	Play Doh	Chocolate	Chocolate	Popcorn	Coffee	Smoke	Natural Gas	Flower
MON0348	Female	72	Caucasian	Not latino	Lemon	Play Doh	Bubble Gum	Chocolate	Popcorn	Coffee	Play Doh	Natural Gas	Flower
MON0349	Female	48	Caucasian	Not latino	Lemon	Play Doh	Bubble Gum	Chocolate	Popcorn	Coffee	Smoke	Natural Gas	Flower
MON0350	Male	41	Caucasian	Not latino	Lemon	Cinnamon	Bubble Gum	Flower	Popcorn	Coffee	Smoke	Natural Gas	Flower
MON0351	Female	68	Caucasian	Not latino	Cinnamon	Play Doh	Bubble Gum	Chocolate	Popcorn	Coffee	Smoke	Natural Gas	Flower
MON0352	Female	63	Caucasian	Not latino	Cinnamon	Play Doh	Bubble Gum	Chocolate	Popcorn	Coffee	Flower	Natural Gas	Flower
MON0353	Female	70	Caucasian	Not latino	Lemon	Play Doh	Bubble Gum	Chocolate	Popcorn	Coffee	Smoke	Natural Gas	Flower
MON0354	Female	57	Caucasian	Not latino	Lemon	Play Doh	Bubble Gum	Chocolate	Popcorn	Coffee	Smoke	Natural Gas	Flower
MON0355	Female	71	Caucasian	Not latino	Lemon	Play Doh	Bubble Gum	Chocolate	Flower	Coffee	Smoke	Natural Gas	Cinnamon
MON0356	Male	65	Caucasian	Not latino	Cinnamon	Play Doh	Bubble Gum	Chocolate	Popcorn	Coffee	Smoke	Natural Gas	Flower
MON0357	Female	60	Caucasian	Not latino	Lemon	Play Doh	Bubble Gum	Chocolate	Flower	Coffee	Flower	Natural Gas	Flower
MON0358	Female	69	Caucasian	Not latino	Lemon	Play Doh	Bubble Gum	Chocolate	Popcorn	Coffee	Smoke	Natural Gas	Flower
MON0359	Female	61	Caucasian	Not latino	Cinnamon	Play Doh	Chocolate	Chocolate	Chocolate	Coffee	Smoke	Natural Gas	Popcorn
MON0360	Female	48	Caucasian	Not latino	Lemon	Play Doh	Bubble Gum	Chocolate	Popcorn	Coffee	Smoke	Natural Gas	Flower
MON0361	Female	54	Caucasian	Not latino	Lemon	Flower	Bubble Gum	Chocolate	Popcorn	Coffee	Smoke	Natural Gas	Flower
MON0362	Female	47	Mixed	Not latino	Lemon	Play Doh	Bubble Gum	Flower	Popcorn	Coffee	Flower	Natural Gas	Flower
MON0363	Female	78	Caucasian	Not latino	Lemon	Cinnamon	Chocolate	Chocolate	Popcorn	Coffee	Smoke	Natural Gas	Flower
MON0364	Female	59	Caucasian	Not latino	Coffee	Chocolate	Chocolate	Chocolate	Popcorn	Coffee	Smoke	Natural Gas	Flower
MON0365	Male	66	Caucasian	Not latino	Lemon	Play Doh	Bubble Gum	Chocolate	Popcorn	Natural Gas	Flower	Natural Gas	Flower
MON0366	Female	50	Caucasian	Not latino	Lemon	Play Doh	Chocolate	Flower	Popcorn	Coffee	Smoke	Natural Gas	Flower
MON0367	Female	65	Caucasian	Not latino	Lemon	Play Doh	Bubble Gum	Chocolate	Popcorn	Coffee	Smoke	Natural Gas	Flower
MON0368	Female	56	Caucasian	Not latino	Lemon	Play Doh	Bubble Gum	Chocolate	Popcorn	Coffee	Smoke	Natural Gas	Flower
MON0369	Female	68	Caucasian	Not latino	Lemon	Play Doh	Chocolate	Bubble Gum	Popcorn	Coffee	Smoke	Natural Gas	Flower
MON0370	Female	66	Caucasian	Not latino	Lemon	Play Doh	Bubble Gum	Flower	Popcorn	Coffee	Smoke	Natural Gas	Flower
MON0371	Female	54	Caucasian	Not latino	Lemon	Play Doh	Bubble Gum	Chocolate	Popcorn	Coffee	Smoke	Natural Gas	Flower
MON0372	Female	58	Caucasian	Not latino	Lemon	Play Doh	Bubble Gum	Chocolate	Popcorn	Coffee	Smoke	Natural Gas	Flower
MON0373	Male	61	Caucasian	Not latino	Cinnamon	Chocolate	Bubble Gum	Bubble Gum	Popcorn	Coffee	Smoke	Natural Gas	Flower
MON0374	Female	62	Mixed	Not latino	Lemon	Chocolate	Chocolate	Chocolate	Popcorn	Coffee	Smoke	Natural Gas	Flower
MON0375	Female	70	Caucasian	Not latino	Lemon	Chocolate	Bubble Gum	Chocolate	Popcorn	Coffee	Smoke	Natural Gas	Flower
MON0376	Female	62	Caucasian	Not latino	Cinnamon	Play Doh	Bubble Gum	Chocolate	Popcorn	Coffee	Flower	Natural Gas	Flower
MON0377	Female	60	Caucasian	Not latino	Lemon	Play Doh	bubble Gum	Chocolate	Popcorn	Coffee	Smoke	Natural Gas	Flower
MON0378	Female	50	Caucasian	Not latino	Lemon	Play Doh	Bubble Gum	Chocolate	Popcorn	Coffee	Smoke	Natural Gas	Flower
MON0379	Female	59	Caucasian	Not latino	Lemon	Play Doh	Bubble Gum	Chocolate	Popcorn	Coffee	Smoke	Natural Gas	Flower
MON0380	Female	60	Caucasian	Not latino	Lemon	Play Doh	Bubble Gum	Chocolate	Popcorn	Coffee	Smoke	Natural Gas	Flower
MON0381	Male	64	Caucasian	Not latino	Lemon	Play Doh	Chocolate	Chocolate	Popcorn	Coffee	Chocolate	Natural Gas	Flower
MON0382	Female	68	Caucasian	Not latino	Coffee	Chocolate	Popcorn	Flower	Flower	Natural Gas	Flower	Natural Gas	Cinnamon
MON0383	Male	65	Caucasian	Not latino	Lemon	Play Doh	Chocolate	Chocolate	Popcorn	Coffee	Smoke	Natural Gas	Flower
MON0384	Female	61	Caucasian	Not latino	Coffee	Chocolate	Coffee	Chocolate	Popcorn	Coffee	Chocolate	Natural Gas	Smoke
MON0385	Female	73	Caucasian	Not latino	Lemon	Chocolate	Bubble Gum	Lemon	Popcorn	Coffee	Smoke	Natural Gas	Flower
MON0386	Female	67	Caucasian	Not latino	Lemon	Chocolate	Bubble Gum	Chocolate	Popcorn	Coffee	Flower	Natural Gas	Flower
MON0387	Female	63	Other	Latino	Lemon	Coffee	Bubble Gum	Chocolate	Popcorn	Coffee	Smoke	Natural Gas	Flower
MON0388	Male	60	Caucasian	Not latino	Popcorn	Play Doh	Bubble Gum	Chocolate	Play Doh	Coffee	Flower	Natural Gas	Flower
MON0389	Female	60	Caucasian	Not latino	Lemon	Play Doh	Bubble Gum	Chocolate	Popcorn	Coffee	Smoke	Natural Gas	Flower
MON0390	Female	54	Caucasian		Lemon	Chocolate	Bubble Gum	Flower	Popcorn	Coffee	Smoke	Natural Gas	Flower
MON0391	Female	65	Caucasian	Not latino	Lemon	Play Doh	Bubble Gum	Chocolate	Flower	Coffee	Smoke	Natural Gas	Flower
MON0392	Female	56	Caucasian	Not latino	Lemon	Play Doh	Bubble Gum	Chocolate	Popcorn	Coffee	Smoke	Natural Gas	Flower
MON0393	Male	50	Caucasian	Not latino	Coffee	Flower	Bubble Gum	Chocolate	Popcorn	Lemon	Smoke	Lemon	Flower
MON0394	Female	66	Caucasian	Not latino	Lemon	Play Doh	Bubble Gum	Chocolate	Popcorn	Coffee	Smoke	Natural Gas	Flower
MON0395	Female	68	Caucasian	Not latino	Lemon	Play Doh	Chocolate	Chocolate	Popcorn	Coffee	Flower	Natural Gas	Flower
MON0396	Female	69	Caucasian	Not latino	Lemon	Play Doh	Chocolate	Chocolate	Popcorn	Coffee	Smoke	Natural Gas	Flower
MON0397	Female	60	Caucasian	Not latino	Lemon	Play Doh	Bubble Gum	Chocolate	Popcorn	Coffee	Smoke	Natural Gas	Flower
MON0398	Female	70	Caucasian	Not latino	Lemon	Chocolate	Bubble Gum	Chocolate	Popcorn	Coffee	Smoke	Natural Gas	Flower
MON0399	Female	58	Caucasian	Not latino	Lemon	Play Doh	bubble gum	Flower	Popcorn	Coffee	Flower	Natural Gas	Flower
MON0400	Female	62	Caucasian	Not latino	Lemon	Play Doh	Coffee	Chocolate	Popcorn	Natural Gas	Smoke	Bubble Gum	Flower
MON0401	Male	68	Caucasian	Not latino	Coffee	Flower	Coffee	Flower	Popcorn	Coffee	Smoke	Natural Gas	Flower
MON0402	Male	52	Caucasian	Not latino	Lemon	Play Doh	Bubble Gum	Flower	Popcorn	Coffee	Flower	Natural Gas	Flower
MON0403	Female	64	Caucasian	Not latino	Lemon	Play Doh	Bubble Gum	Chocolate	Popcorn	Coffee	Smoke	Natural Gas	Flower
MON0404	Female	66	Caucasian	Not latino	Lemon	Play Doh	Bubble Gum	Chocolate	Popcorn	Coffee	Smoke	Natural Gas	Flower
MON0405	Male	63	Caucasian	Not latino	Lemon	Play Doh	Bubble Gum	Chocolate	Popcorn	Coffee	Smoke	Natural Gas	Flower
MON0406	Male	66	Caucasian	Not latino	Lemon	Play Doh	Bubble Gum	Chocolate	Popcorn	Coffee	Flower	Natural Gas	Flower
MON0407	Female	67	Caucasian	Not latino	Lemon	Chocolate	Bubble Gum	Chocolate	Popcorn	Popcorn	Smoke	Natural Gas	Popcorn
MON0408	Male	58	Caucasian	Not latino	Lemon	Chocolate	Bubble Gum	Flower	Popcorn	Coffee	Smoke	Natural Gas	Flower
MON0409	Female	71	Caucasian	Not latino	Coffee	Chocolate	Bubble Gum	Flower	Popcorn	Coffee	Flower	Natural Gas	Flower
MON0410	Female	68	Caucasian	Not latino	Popcorn	Play Doh	Bubble Gum	Chocolate	Popcorn	Coffee	Smoke	Natural Gas	Flower
MON0411	Female	65	Caucasian	Not latino	Lemon	Play Doh	Bubble Gum	Flower	Popcorn	Coffee	Flower	Natural Gas	Flower
MON0412	Female	45	Caucasian	Not latino	Lemon	Play Doh	Bubble Gum	Flower	Popcorn	Coffee	Smoke	Natural Gas	Flower
MON0413	Female	70	Caucasian	Not latino	Popcorn	Play Doh	Chocolate	Chocolate	Flower	Coffee	Smoke	Natural Gas	Flower
MON0414	Female	66	Caucasian	Not latino	Coffee	Flower	Chocolate	Chocolate	Popcorn	Coffee	Smoke	Lemon	Flower
MON0415	Female	76	Caucasian	Not latino	Lemon	Cinnamon	Bubble Gum	Chocolate	Popcorn	Coffee	Smoke	Natural Gas	Flower
MON0416	Female	71	Caucasian	Not latino	Lemon	Play Doh	Bubble Gum	Chocolate	Popcorn	Coffee	Smoke	Natural Gas	Flower
MON0417	Female	66	Caucasian	Not latino	Lemon	Play Doh	Bubble Gum	Flower	Play Doh	Coffee	Smoke	Natural Gas	Flower
MON0418	Male	78	Caucasian	Not latino	Cinnamon	Chocolate	Chocolate	Flower	Popcorn	Coffee	Smoke	Natural Gas	Flower
MON0419	Female	68	Caucasian	Not latino	Lemon	Play Doh	Bubble Gum	Chocolate	Flower	Coffee	Smoke	Natural Gas	Flower
MON0420	Female	66	Caucasian	Not latino	Cinnamon	Play Doh	Bubble Gum	Flower	Popcorn	Coffee	Smoke	Natural Gas	Flower
MON0421	Female	63	Caucasian	Not latino	Lemon	Play Doh	Chocolate	Chocolate	Popcorn	Coffee	Smoke	Natural Gas	Flower
MON0422	Female	73	Caucasian	Not latino	Lemon	Play Doh	Bubble Gum	Chocolate	Popcorn	Coffee	Flower	Natural Gas	Flower
MON0423	Female	72	Caucasian	Not latino	Cinnamon	Play Doh	Bubble Gum	Chocolate	Popcorn	Popcorn	Play Doh	Natural Gas	Flower
MON0424	Female	74	Caucasian	Not latino	Lemon	Cinnamon	Bubble Gum	Flower	Popcorn	Natural Gas	Flower	Lemon	Cinnamon
MON0425	Female	77	Caucasian	Not latino	Lemon	Play Doh	Bubble Gum	Chocolate	Popcorn	Coffee	Smoke	Natural Gas	Flower
MON0426	Female	65	Caucasian	Not latino	Lemon	Play Doh	Bubble Gum	Flower	Chocolate	Coffee	Flower	Natural Gas	Flower
MON0427	Female	60	Caucasian	Not latino	Lemon	Chocolate	Bubble Gum	Flower	Popcorn	Coffee	Smoke	Natural Gas	Flower
MON0428	Female	53	Asian	Not latino	Lemon	Play Doh	Bubble Gum	Chocolate	Popcorn	Coffee	Smoke	Natural Gas	Flower
MON0429	Female	64	Caucasian	Not latino	Lemon	Play Doh	Bubble Gum	Chocolate	Popcorn	Coffee	Smoke	Natural Gas	Flower
MON0430	Male	71	Caucasian		Lemon	Chocolate	Bubble Gum	Chocolate	Popcorn	Coffee	Smoke	Natural Gas	Flower
MON0431	Female	62	Caucasian	Not latino	Lemon	Play Doh	bubble Gum	Chocolate	Popcorn	Coffee	Smoke	Natural Gas	Flower
MON0432	Female	66	Caucasian	Not latino	Lemon	Play Doh	Bubble Gum	Chocolate	Popcorn	Coffee	Smoke	Natural Gas	Flower
MON0433	Female	68	Caucasian	Not latino	Lemon	Play Doh	Bubble Gum	Chocolate	Popcorn	Coffee	Smoke	Natural Gas	Flower
MON0434	Female	46	Caucasian	Not latino	Lemon	Play Doh	Bubble Gum	Chocolate	Popcorn	Coffee	Smoke	Natural Gas	Flower
MON0435	Male	61	Caucasian	Not latino	Lemon	Play Doh	Bubble Gum	Chocolate	Popcorn	Coffee	Smoke	Natural Gas	Flower
MON0436	Female	67	Caucasian	Not latino	Lemon	Flower	Bubble Gum	Bubble Gum	Play Doh	Coffee	Play Doh	Natural Gas	Flower
MON0437	Female	57	Asian	Not latino	Lemon	Play Doh	Bubble Gum	Chocolate	Play Doh	Coffee	Smoke	Natural Gas	Flower
MON0438	Male	69	Caucasian	Not latino	Lemon	Play Doh	Bubble Gum	Chocolate	Popcorn	Coffee	Flower	Natural Gas	Flower
MON0439	Male	62	Caucasian	Not latino	Lemon	Play Doh	Bubble Gum	Chocolate	Popcorn	Coffee	Flower	Natural Gas	Flower
MON0440	Female	58	Caucasian	Not latino	Lemon	Play Doh	Bubble Gum	Flower	Flower	Coffee	Smoke	Natural Gas	Flower
MON0441	Female	71	Caucasian	Not latino	Lemon	Play Doh	Bubble Gum	Chocolate	Popcorn	Coffee	Smoke	Natural Gas	Flower
MON0442	Female	60	Caucasian	Not latino	Lemon	Play Doh	Bubble Gum	Chocolate	Popcorn	Coffee	Smoke	Natural Gas	Flower
MON0443	Female	50	Caucasian	Not latino	Lemon	Play Doh	Bubble Gum	Flower	Popcorn	Coffee	Smoke	Natural Gas	Flower
MON0444	Female	71	Caucasian	Not latino	Lemon	Play Doh	Bubble Gum	Flower	Popcorn	Coffee	Smoke	Natural Gas	Flower
MON0445	Female	64	Caucasian	Not latino	Lemon	Play Doh	Bubble Gum	Chocolate	Popcorn	Coffee	Smoke	Natural Gas	Flower
MON0446	Female	60	Caucasian	Not latino	Lemon	Play Doh	Bubble Gum	Chocolate	Popcorn	Coffee	Smoke	Natural Gas	Flower
MON0447	Male	72	Caucasian	Not latino	Lemon	Chocolate	Coffee	Chocolate	Popcorn	Coffee	Smoke	Natural Gas	Cinnamon
MON0448	Female	66	Caucasian	Not latino	Lemon	Play Doh	Bubble Gum	Chocolate	Popcorn	Natural Gas	Smoke	Natural Gas	Flower
MON0449	Female	79	Caucasian	Not latino	Lemon	Play Doh	Bubble Gum	Chocolate	Popcorn	Coffee	Smoke	Natural Gas	Flower
MON0450	Female	69	Caucasian	Not latino	Cinnamon	Play Doh	Bubble Gum	Chocolate	Popcorn	Coffee	Flower	Natural Gas	Flower
MON0451	Male	65	Caucasian	Not latino	Lemon	Play Doh	Bubble Gum	Bubble Gum	Chocolate	Coffee	Play Doh	Natural Gas	Flower
MON0452	Female	59	Caucasian	Not latino	Lemon	Cinnamon	Bubble Gum	Flower	Popcorn	Coffee	Smoke	Natural Gas	Flower
MON0453	Female	65	Caucasian	Not latino	Lemon	Play Doh	Bubble Gum	Chocolate	Popcorn	Coffee	Smoke	Natural Gas	Flower
MON0454	Female	62	Caucasian	Not latino	Lemon	Play Doh	Bubble Gum	Flower	Popcorn	Coffee	Flower	Natural Gas	Flower
MON0455	Female	64	Caucasian	Not latino	Lemon	Play Doh	Bubble Gum	Flower	Popcorn	Coffee	Smoke	Natural Gas	Flower
MON0456	Male	71	Caucasian	Not latino	Lemon	Play Doh	Bubble Gum	Chocolate	Popcorn	Coffee	Smoke	Natural Gas	Flower
MON0457	Male	73	Caucasian	Not latino	Cinnamon	Chocolate	Bubble Gum	Chocolate	Popcorn	Coffee	Play Doh	Natural Gas	Flower
MON0458	Male	74	Caucasian	Not latino	Lemon	Chocolate	Bubble Gum	Chocolate	Popcorn	Coffee	Smoke	Natural Gas	Flower
MON0459	Female	67	Caucasian	Not latino	Lemon	Flower	Bubble Gum	Chocolate	Flower	Coffee	Flower	Natural Gas	Flower
MON0460	Female	75	Caucasian	Not latino	Lemon	Flower	Bubble Gum	Chocolate	Popcorn	Coffee	Smoke	Natural Gas	Flower
MON0461	Female	67	Caucasian	Not latino	Lemon	Chocolate	Bubble Gum	Chocolate	Popcorn	Coffee	Smoke	Natural Gas	Flower
MON0462	Female	59	African American	Not latino	Lemon	Play Doh	Bubble Gum	Chocolate	Popcorn	Coffee	Smoke	Natural Gas	Flower
MON0463	Female	66	Caucasian	Not latino	Lemon	Play Doh	Bubble Gum	Flower	Flower	Coffee	Smoke	Natural Gas	Flower
MON0464	Female	70	Caucasian	Not latino	Lemon	Play Doh	Chocolate	Chocolate	Chocolate	Coffee	Smoke	Natural Gas	Flower
MON0465	Female	58	Caucasian	Not latino	Lemon	Play Doh	Bubble Gum	Chocolate	Popcorn	Coffee	Smoke	Natural Gas	Flower
MON0466	Male	73	Caucasian	Not latino	Cinnamon	Play Doh	Chocolate	Chocolate	Popcorn	Coffee	Smoke	Natural Gas	Flower
MON0467	Female	64	Caucasian	Not latino	Coffee	Flower	Coffee	Chocolate	Popcorn	Coffee	Flower	Natural Gas	Flower
MON0468	Male	79	Caucasian	Not latino	Cinnamon	Play Doh	Bubble Gum	Bubble Gum	Play Doh	Popcorn	Play Doh	Natural Gas	Smoke
MON0469	Male	73	Caucasian	Not latino	Lemon	Cinnamon	Bubble Gum	Bubble Gum	Play Doh	Coffee	Smoke	Natural Gas	Flower
MON0470	Female	77	Caucasian	Not latino	Lemon	Flower	Bubble Gum	Flower	Popcorn	Coffee	Smoke	Natural Gas	Flower
MON0471	Female	59			Lemon	Play Doh	Bubble Gum	Chocolate	Popcorn	Coffee	Flower	Natural Gas	Smoke
MON0472	Female	64	Caucasian	Not latino	Lemon	Chocolate	Bubble Gum	Bubble Gum	Popcorn	Coffee	Smoke	Natural Gas	Flower
MON0473	Female	69	Pacific Islander	Not latino	Lemon	Chocolate	Chocolate	Chocolate	Popcorn	Coffee	Play Doh	Natural Gas	Flower
MON0474	Female	71	Caucasian		Coffee	Chocolate	Popcorn	Chocolate	Popcorn	Popcorn	Smoke	Natural Gas	Flower
MON0475	Male	75	Caucasian	Not latino	Lemon	Chocolate	Bubble Gum	Chocolate	Popcorn	Coffee	Play Doh	Natural Gas	Flower
MON0476	Female	68	Caucasian	Not latino	Cinnamon	Play Doh	Bubble Gum	Flower	Popcorn	Coffee	Smoke	Natural Gas	Flower
MON0477	Female	65	Caucasian	Not latino	Cinnamon	Play Doh	Bubble Gum	Chocolate	Popcorn	Coffee	Smoke	Natural Gas	Flower
MON0478	Male	45	Caucasian	Not latino	Lemon	Chocolate	Bubble Gum	Chocolate	Popcorn	Coffee	Smoke	Natural Gas	Flower
MON0479	Female	59	Mixed	Not latino	Lemon	Play Doh	Bubble Gum	Chocolate	Popcorn	Coffee	Smoke	Natural Gas	Flower
MON0480	Female	63	Caucasian	Not latino	Lemon	Play Doh	Bubble Gum	Flower	Flower	Coffee	Smoke	Natural Gas	Flower
MON0481	Male	68	Caucasian	Not latino	Lemon	Play Doh	Coffee	Chocolate	Popcorn	Natural Gas	Smoke	Natural Gas	Flower
MON0482	Male	66	Caucasian	Not latino	Lemon	Play Doh	Bubble Gum	Chocolate	Popcorn	Coffee	Flower	Natural Gas	Flower
MON0483	Female	67	Caucasian	Not latino	Lemon	Chocolate	Popcorn	Flower	Popcorn	Coffee	Flower	Natural Gas	Flower
MON0484	Male	76	Asian	Not latino	Cinnamon	Chocolate	Chocolate	Chocolate	Popcorn	Coffee	Smoke	Natural Gas	Flower
MON0485	Female	50	Caucasian	Not latino	Lemon	Play Doh	Bubble Gum	Chocolate	Popcorn	Coffee	Smoke	Natural Gas	Flower
MON0486	Male	61	Caucasian	Not latino	Lemon	Chocolate	Bubble Gum	Flower	Popcorn	Coffee	Smoke	Natural Gas	Flower
MON0487	Female	59	Caucasian	Not latino	Cinnamon	Flower	Chocolate	Flower	Flower	Natural Gas	Flower	Natural Gas	Flower
MON0488	Female	53	Caucasian	Not latino	Lemon	Cinnamon	Chocolate	Chocolate	Play Doh	Coffee	Play Doh	Natural Gas	Flower
MON0489	Female	64	Caucasian	Not latino	Lemon	Play Doh	Bubble Gum	Chocolate	Popcorn	Natural Gas	Smoke	Natural Gas	Flower
MON0490	Female	76	Caucasian	Not latino	Lemon	Play Doh	Bubble Gum	Flower	Popcorn	Coffee	Smoke	Bubble Gum	Flower
MON0491	Male	75	Caucasian	Not latino	Lemon	Chocolate	Chocolate	Chocolate	Popcorn	Coffee	Play Doh	Natural Gas	Flower
MON0492	Male	69	Caucasian	Not latino	Lemon	Play Doh	Bubble Gum	Flower	Popcorn	Coffee	Smoke	Natural Gas	Flower
MON0493	Female	74	Caucasian	Not latino	Cinnamon	Play Doh	Popcorn	Chocolate	Popcorn	Coffee	Smoke	Natural Gas	Flower
MON0494	Male	56	Asian	Not latino	Lemon	Play Doh	Bubble Gum	Chocolate	Popcorn	Coffee	Smoke	Natural Gas	Flower
MON0495	Female	64	Caucasian	Not latino	Lemon	Play Doh	Bubble Gum	Flower	Popcorn	Coffee	Smoke	Natural Gas	Cinnamon
MON0496	Female	59	Caucasian	Not latino	Lemon	Play Doh	Bubble Gum	Chocolate	Popcorn	Coffee	Smoke	Natural Gas	Flower
MON0497	Female	67	Caucasian	Not latino	Cinnamon	Flower	Chocolate	Chocolate	Popcorn	Lemon	Play Doh	Coffee	Smoke
MON0498	Male	67	Caucasian	Not latino	Lemon	Play Doh	Bubble Gum	Chocolate	Play Doh	Lemon	Flower	Coffee	Flower
MON0499	Female	47	Caucasian	Latino	Lemon	Chocolate	Bubble Gum	Flower	Popcorn	Coffee	Smoke	Natural Gas	Flower
MON0500	Female	66	Caucasian	Not latino	Lemon	Play Doh	Bubble Gum	Flower	Popcorn	Coffee	Smoke	Natural Gas	Flower
MON0501	Female	54	Caucasian	Not latino	Lemon	Play Doh	Bubble Gum	Flower	Popcorn	Coffee	Smoke	Natural Gas	Flower
MON0502	Female	56	Caucasian	Not latino	Lemon	Play Doh	Bubble Gum	Flower	Popcorn	Coffee	Smoke	Natural Gas	Flower
MON0503	Female	56	Caucasian	Not latino	Lemon	Play Doh	Bubble Gum	Chocolate	Popcorn	Coffee	Smoke	Natural Gas	Flower
MON0504	Female	83	Caucasian	Not latino	Lemon	Play Doh	Bubble Gum	Chocolate	Popcorn	Coffee	Smoke	Natural Gas	Flower
MON0505	Female	59	Caucasian	Not latino	Lemon	Play Doh	Bubble Gum	Chocolate	Popcorn	Coffee	Smoke	Natural Gas	Flower
MON0506	Female	59	Caucasian	Not latino	Lemon	Play Doh	Bubble Gum	Chocolate	Popcorn	Coffee	Smoke	Natural Gas	Flower
MON0507	Male	57	Caucasian	Not latino	Lemon	Play Doh	Chocolate	Chocolate	Play Doh	Coffee	Smoke	Natural Gas	Flower
MON0508	Female	56	Caucasian	Not latino	Lemon	Play Doh	Chocolate	Chocolate	Popcorn	Coffee	Smoke	Natural Gas	Flower
MON0509	Male	81	Caucasian	Not latino	Lemon	Play Doh	Bubble Gum	Chocolate	Popcorn	Coffee	Smoke	Natural Gas	Flower
MON0510	Female	61	Caucasian	Not latino	Lemon	Play Doh	Bubble Gum	Chocolate	Popcorn	Coffee	Smoke	Natural Gas	Flower
MON0511	Male	69	Caucasian	Not latino	Coffee	Play Doh	Bubble Gum	Flower	Popcorn	Coffee	Smoke	Natural Gas	Flower
MON0512	Female	51	Caucasian	Not latino	Lemon	Play Doh	Bubble Gum	Flower	Popcorn	Coffee	Smoke	Natural Gas	Flower
MON0513	Male	76	Caucasian	Not latino	Lemon	Play Doh	Bubble Gum	Chocolate	Popcorn	Coffee	Smoke	Natural Gas	Flower
MON0514	Female	62	Caucasian	Not latino	Lemon	Play Doh	Bubble Gum	Chocolate	Popcorn	Coffee	Flower	Natural Gas	Flower
MON0515	Female	56	Caucasian	Not latino	Lemon	Play Doh	Bubble Gum	Chocolate	Popcorn	Coffee	Flower	Natural Gas	Smoke
MON0516	Male	50	Caucasian	Not latino	Lemon	Play Doh	Bubble Gum	Chocolate	Popcorn	Coffee	Smoke	Natural Gas	Flower
MON0517	Female	70	Caucasian	Not latino	Lemon	Play Doh	Bubble Gum	Chocolate	Popcorn	Coffee	Smoke	Natural Gas	Flower
MON0518	Male	53	Caucasian	Not latino	Cinnamon	Flower	Bubble Gum	Chocolate	Popcorn	Coffee	Smoke	Natural Gas	Flower
MON0519	Female	64	Caucasian	Not latino	Cinnamon	Chocolate	Chocolate	Chocolate	Popcorn	Coffee	Smoke	Natural Gas	Flower
MON0520	Female	56	African American		Coffee	Play Doh	Bubble Gum	Flower	Popcorn	Coffee	Flower	Natural Gas	Flower
MON0521	Male	75	Caucasian	Not latino	Lemon	Play Doh	Bubble Gum	Chocolate	Popcorn	Popcorn	Flower	Natural Gas	Flower
MON0522	Female	72	Caucasian	Not latino	Lemon	Play Doh	Bubble Gum	Chocolate	Popcorn	Coffee	Smoke	Natural Gas	Flower
MON0523	Female	70	Mixed	Not latino	Lemon	Chocolate	Bubble Gum	Flower	Popcorn	Coffee	Flower	Lemon	Flower
MON0524	Female	73	Other	Not latino	Lemon	Play Doh	Bubble Gum	Chocolate	Popcorn	Coffee	Smoke	Natural Gas	Flower
MON0525	Female	65	Caucasian	Not latino	Lemon	Chocolate	Bubble Gum	Chocolate	Popcorn	Coffee	Smoke	Natural Gas	Flower
MON0526	Male	74	Caucasian	Not latino	Lemon	Play Doh	Bubble Gum	Chocolate	Popcorn	Coffee	Smoke	Natural Gas	Flower
MON0527	Female	64	Caucasian	Not latino	Lemon	Play Doh	Coffee	Chocolate	Popcorn	Coffee	Smoke	Natural Gas	Flower
MON0528	Female	61	Caucasian	Not latino	Popcorn	Play Doh	Popcorn	Chocolate	Chocolate	Coffee	Smoke	Natural Gas	Smoke
MON0529	Female	70	Caucasian	Not latino	Lemon	Play Doh	Bubble Gum	Chocolate	Popcorn	Coffee	Smoke	Natural Gas	Flower
MON0530	Female	57	Caucasian	Not latino	Lemon	Play Doh	Bubble Gum	Flower	Popcorn	Coffee	Smoke	Natural Gas	Flower
MON0531	Female	73	Caucasian	Not latino	Cinnamon	Play Doh	Bubble Gum	Chocolate	Popcorn	Coffee	Flower	Natural Gas	Flower
MON0532	Female	63	Caucasian	Not latino	Lemon	Play Doh	Bubble Gum	Flower	Popcorn	Coffee	Smoke	Natural Gas	Flower
MON0533	Female	60	Caucasian	Not latino	Lemon	Play Doh	Bubble Gum	Chocolate	Popcorn	Coffee	Smoke	Natural Gas	Flower
MON0534	Female	60	Caucasian	Not latino	Lemon	Play Doh	Bubble Gum	Chocolate	Popcorn	Coffee	Smoke	Natural Gas	Flower
MON0535	Female	74	Caucasian	Not latino	Lemon	Flower	Bubble Gum	Chocolate	Popcorn	Natural Gas	Smoke	Natural Gas	Cinnamon
MON0536	Female	62	Caucasian	Not latino	Lemon	Play Doh	Bubble Gum	Flower	Popcorn	Coffee	Flower	Natural Gas	Flower
MON0537	Male	41	Caucasian	Not latino	Lemon	Flower	Bubble Gum	Chocolate	Popcorn	Coffee	Flower	Natural Gas	Flower
MON0538	Female	70	Caucasian	Not latino	Popcorn	Play Doh	Bubble Gum	Chocolate	Popcorn	Coffee	Smoke	Natural Gas	Flower
MON0539	Male	61	Caucasian	Not latino	Lemon	Play Doh	Chocolate	Chocolate	Popcorn	Coffee	Smoke	Natural Gas	Flower
MON0540	Female	67	Caucasian	Not latino	Lemon	Chocolate	Coffee	Chocolate	Popcorn	Coffee	Smoke	Natural Gas	Flower
MON0541	Male	52	Caucasian	Not latino	Coffee	Play Doh	Coffee	Flower	Play Doh	Coffee	Smoke	Natural Gas	Flower
MON0542	Male	64	Caucasian	Not latino	Lemon	Play Doh	Bubble Gum	Chocolate	Popcorn	Coffee	Smoke	Natural Gas	Flower
MON0543	Female	55	Caucasian	Not latino	Popcorn	Chocolate	Bubble Gum	Chocolate	Popcorn	Coffee	Smoke	Natural Gas	Flower
MON0544	Male	58	Caucasian	Not latino	Cinnamon	Flower	Bubble Gum	Flower	Play Doh	Coffee	Flower	Bubble Gum	Smoke
MON0545	Female	76	Caucasian	Not latino	Lemon	Flower	Popcorn	Lemon	Chocolate	Coffee	Smoke	Coffee	Cinnamon
MON0546	Female	59	Caucasian	Not latino	Lemon	Chocolate	Coffee	Flower	Popcorn	Coffee	Smoke	Natural Gas	Flower
MON0547	Female	59	Caucasian	Not latino	Lemon	Play Doh	Bubble Gum	Bubble Gum	Play Doh	Coffee	Flower	Natural Gas	Flower
MON0548	Female	63	Caucasian	Not latino	Lemon	Play Doh	Bubble Gum	Chocolate	Popcorn	Coffee	Smoke	Natural Gas	Flower
MON0549	Male	56	Caucasian	Not latino	Lemon	Play Doh	Bubble Gum	Chocolate	Popcorn	Coffee	Flower	Natural Gas	Flower
MON0550	Male	76	Caucasian	Not latino	Lemon	Play Doh	Bubble Gum	Chocolate	Popcorn	Coffee	Flower	Natural Gas	Flower
MON0551	Female	57	Caucasian	Not latino	Coffee	Play Doh	Bubble Gum	Chocolate	Popcorn	Coffee	Smoke	Natural Gas	Flower
MON0552	Female	65	Caucasian	Not latino	Lemon	Play Doh	Bubble Gum	Chocolate	Play Doh	Coffee	Flower	Natural Gas	Flower
MON0553	Female	51	Caucasian	Not latino	Lemon	Play Doh	Bubble Gum	Lemon	Popcorn	Coffee	Flower	Natural Gas	Flower
MON0554	Female	66	Caucasian	Not latino	Cinnamon	Play Doh	Bubble Gum	Flower	Flower	Lemon	Smoke	Natural Gas	Flower
MON0555	Female	56	African American	Not latino	Lemon	Flower	Bubble Gum	Chocolate	Popcorn	Coffee	Flower	Natural Gas	Flower
MON0556	Male	59	Caucasian	Not latino	Coffee	Play Doh	Bubble Gum	Chocolate	Popcorn	Coffee	Smoke	Natural Gas	Flower
MON0557	Female	54	Caucasian	Not latino	Lemon	Play Doh	Bubble Gum	Chocolate	Popcorn	Coffee	Smoke	Natural Gas	Flower
MON0558	Male	68	Caucasian	Not latino	Lemon	Play Doh	Chocolate	Chocolate	Popcorn	Coffee	Smoke	Natural Gas	Flower
MON0559	Female	67	Caucasian	Not latino	Lemon	Play Doh	Bubble Gum	Chocolate	Popcorn	Coffee	Smoke	Natural Gas	Flower
MON0560	Female	66	Caucasian	Not latino	Lemon	Play Doh	Bubble Gum	Flower	Popcorn	Coffee	Smoke	Natural Gas	Flower
MON0561	Female	55	Caucasian	Not latino	Lemon	Play Doh	Bubble Gum	Bubble Gum	Popcorn	Coffee	Smoke	Natural Gas	Flower
MON0562	Female	63	Caucasian	Not latino	Lemon	Play Doh	Bubble Gum	Chocolate	Popcorn	Coffee	Smoke	Natural Gas	Flower
MON0563	Female	67	Caucasian	Not latino	Lemon	Play Doh	Coffee	Chocolate	Popcorn	Coffee	Play Doh	Natural Gas	Flower
MON0564	Female	65	Caucasian	Not latino	Lemon	Play Doh	Bubble Gum	Chocolate	Popcorn	Coffee	Smoke	Natural Gas	Flower
MON0565	Female	53	Caucasian	Not latino	Lemon	Play Doh	Bubble Gum	Flower	Popcorn	Coffee	Smoke	Natural Gas	Flower
MON0566	Male	70	Caucasian	Not latino	Lemon	Play Doh	Bubble Gum	Chocolate	Popcorn	Coffee	Smoke	Natural Gas	Flower
MON0567	Female	62	Caucasian	Not latino	Lemon	Chocolate	Chocolate	Chocolate	Popcorn	Coffee	Flower	Natural Gas	Flower
MON0568	Female	67	Caucasian	Not latino	Lemon	Chocolate	Bubble Gum	Chocolate	Popcorn	Coffee	Smoke	Natural Gas	Flower
MON0569	Male	73	Caucasian	Not latino	Lemon	Cinnamon	Bubble Gum	Flower	Popcorn	Coffee	Smoke	Natural Gas	Flower
MON0570	Female	60	Caucasian	Not latino	Lemon	Play Doh	Bubble Gum	Flower	Popcorn	Coffee	Smoke	Natural Gas	Flower
MON0571	Female	68	Caucasian	Not latino	Lemon	Play Doh	Bubble Gum	Flower	Popcorn	Natural Gas	Smoke	Natural Gas	Flower
MON0572	Male	69	Caucasian	Not latino	Lemon	Play Doh	Bubble Gum	Chocolate	Flower	Coffee	Flower	Natural Gas	Smoke
MON0573	Female	66	Caucasian	Not latino	Lemon	Play Doh	Bubble Gum	Flower	Popcorn	Coffee	Smoke	Natural Gas	Flower
MON0574	Female	54	Caucasian	Not latino	Lemon	Play Doh	Bubble Gum	Flower	Popcorn	Coffee	Smoke	Natural Gas	Flower
MON0575	Male	61	Caucasian	Not latino	Lemon	Play Doh	Bubble Gum	Flower	Popcorn	Coffee	Flower	Natural Gas	Flower
MON0576	Female	75	Caucasian	Not latino	Lemon	Chocolate	Bubble Gum	Chocolate	Popcorn	Coffee	Smoke	Natural Gas	Flower
MON0577	Female	56	Caucasian	Not latino	Lemon	Play Doh	Bubble Gum	Chocolate	Popcorn	Coffee	Smoke	Natural Gas	Flower
MON0578	Female	65	Mixed	Not latino	Coffee	Play Doh	Bubble Gum	Flower	Popcorn	Coffee	Smoke	Natural Gas	Flower
MON0579	Male	73	Caucasian	Not latino	Lemon	Play Doh	Bubble Gum	Flower	Popcorn	Coffee	Smoke	Natural Gas	Flower
MON0580	Male	83	Caucasian	Not latino	Lemon	Chocolate	Bubble Gum	Chocolate	Popcorn	Coffee	Smoke	Natural Gas	Flower
MON0581	Female	72	Caucasian	Not latino	Coffee	Play Doh	Bubble Gum	Chocolate	Popcorn	Coffee	Smoke	Natural Gas	Flower
MON0582	Male	50	Caucasian	Not latino	Lemon	Cinnamon	Chocolate	Chocolate	Popcorn	Coffee	Smoke	Natural Gas	Flower
MON0583	Male	59	Caucasian	Not latino	Lemon	Play Doh	Bubble Gum	Flower	Chocolate	Coffee	Play Doh	Natural Gas	Flower
MON0584	Female	62	Asian	Not latino	Lemon	Play Doh	Bubble Gum	Flower	Popcorn	Coffee	Smoke	Natural Gas	Flower
MON0585	Female	51	Caucasian	Not latino	Lemon	Play Doh	Popcorn	Flower	Popcorn	Coffee	Smoke	Natural Gas	Flower
MON0586	Male	73	Caucasian	Not latino	Lemon	Flower	Bubble Gum	Bubble Gum	Popcorn	Coffee	Play Doh	Natural Gas	Flower
MON0587	Female	72	Caucasian	Not latino	Lemon	Play Doh	Bubble Gum	Chocolate	Popcorn	Coffee	Smoke	Natural Gas	Flower
MON0588	Female	51	Caucasian	Not latino	Lemon	Play Doh	Bubble Gum	Chocolate	Popcorn	Coffee	Smoke	Natural Gas	Flower
MON0589	Female	54	Caucasian	Not latino	Lemon	Play Doh	Bubble Gum	Flower	Popcorn	Coffee	Smoke	Natural Gas	Flower
MON0590	Male	63	Caucasian	Not latino	Lemon	Play Doh	Bubble Gum	Chocolate	Popcorn	Coffee	Smoke	Natural Gas	Flower
MON0591	Female	67	Caucasian	Not latino	Lemon	Play Doh	Bubble Gum	Flower	Popcorn	Coffee	Smoke	Natural Gas	Flower
MON0592	Female	77	Native American	Latino	Coffee	Chocolate	Bubble Gum	Chocolate	Popcorn	Lemon	Play Doh	Natural Gas	Flower
MON0593	Male	56	Caucasian	Not latino	Cinnamon	Play Doh	Bubble Gum	Chocolate	Popcorn	Coffee	Smoke	Natural Gas	Flower
MON0594	Female	60	Caucasian	Not latino	Lemon	Play Doh	Bubble Gum	Chocolate	Popcorn	Coffee	Smoke	Natural Gas	Flower
MON0595	Female	71	Caucasian	Not latino	Cinnamon	Cinnamon	Bubble Gum	Flower	Popcorn	Coffee	Smoke	Natural Gas	Flower
MON0596	Female	60	Caucasian	Not latino	Lemon	Play Doh	Bubble Gum	Chocolate	Popcorn	Coffee	Smoke	Natural Gas	Flower
MON0597	Female	61	Caucasian	Not latino	Lemon	Play Doh	Bubble Gum	Flower	Popcorn	Coffee	Smoke	Natural Gas	Flower
MON0598	Male	74	Caucasian	Not latino	Lemon	Play Doh	Bubble Gum	Flower	Popcorn	Coffee	Smoke	Natural Gas	Flower
MON0599	Female	63	Caucasian	Not latino	Lemon	Play Doh	bubble Gum	Chocolate	Popcorn	Coffee	Smoke	Natural Gas	Flower
MON0600	Male	70	Caucasian	Not latino	Popcorn	Play Doh	Bubble Gum	Chocolate	Popcorn	Coffee	Smoke	Natural Gas	Flower
MON0601	Female	69	Caucasian	Not latino	Lemon	Play Doh	Chocolate	Chocolate	Popcorn	Coffee	Smoke	Natural Gas	Flower
MON0602	Female	69	Caucasian	Not latino	Cinnamon	Play Doh	Bubble Gum	Chocolate	Popcorn	Coffee	Smoke	Natural Gas	Flower
MON0603	Male	66	Caucasian	Not latino	Popcorn	Cinnamon	Bubble Gum	Flower	Popcorn	Coffee	Play Doh	Natural Gas	Flower
MON0604	Female	53	Caucasian	Not latino	Lemon	Play Doh	Bubble Gum	Chocolate	Popcorn	Coffee	Smoke	Natural Gas	Flower
MON0605	Female	66	Caucasian	Not latino	Lemon	Play Doh	Bubble Gum	Chocolate	Popcorn	Coffee	Flower	Natural Gas	Flower
MON0606	Female	63	Caucasian	Not latino	Lemon	Play Doh	Bubble Gum	Flower	Popcorn	Natural Gas	Smoke	Natural Gas	Flower
MON0607	Female	65			Lemon	Flower	Bubble Gum	Flower	Popcorn	Natural Gas	Smoke	Natural Gas	Flower
MON0608	Female	60	Caucasian	Not latino	Coffee	Play Doh	Chocolate	Chocolate	Popcorn	Natural Gas	Smoke	Natural Gas	Flower
MON0609	Female	69	Caucasian	Not latino	Lemon	Play Doh	Bubble Gum	Chocolate	Play Doh	Coffee	Smoke	Natural Gas	Flower
MON0610	Female	69	Caucasian	Not latino	Lemon	Chocolate	Bubble Gum	Chocolate	Popcorn	Coffee	Smoke	Natural Gas	Flower
MON0611	Female	55	Caucasian	Not latino	Lemon	Play Doh	Bubble Gum	Chocolate	Popcorn	Coffee	Smoke	Natural Gas	Flower
MON0612	Female	51	Caucasian	Not latino	Lemon	Play Doh	Bubble Gum	Flower	Popcorn	Coffee	Smoke	Natural Gas	Flower
MON0613	Female	49	Caucasian	Not latino	Lemon	Play Doh	Bubble Gum	Chocolate	Popcorn	Coffee	Smoke	Natural Gas	Flower
MON0614	Female	51	Caucasian	Not latino	Lemon	Flower	Bubble Gum	Chocolate	Popcorn	Coffee	Smoke	Natural Gas	Flower
MON0615	Female	68	Caucasian	Not latino	Lemon	Play Doh	Bubble Gum	Chocolate	Popcorn	Coffee	Smoke	Natural Gas	Flower
MON0616	Female	64	Mixed	Not latino	Lemon	Play Doh	Bubble Gum	Chocolate	Popcorn	Coffee	Smoke	Natural Gas	Flower
MON0617	Female	70	Caucasian	Not latino	Lemon	Play Doh	Bubble Gum	Flower	Popcorn	Coffee	Smoke	Natural Gas	Flower
MON0618	Female	72	Native American	Not latino	Lemon	Flower	Bubble Gum	Chocolate	Popcorn	Coffee	Flower	Natural Gas	Smoke
MON0619	Female	72	Caucasian	Not latino	Lemon	Chocolate	Bubble Gum	Chocolate	Flower	Coffee	Flower	Lemon	Flower
MON0620	Female	59	Caucasian	Not latino	Lemon	Play Doh	Bubble Gum	Chocolate	Popcorn	Coffee	Smoke	Natural Gas	Flower
MON0621	Male	72	Caucasian	Not latino	Lemon	Flower	Bubble Gum	Chocolate	Popcorn	Natural Gas	Smoke	Coffee	Flower
MON0622	Male	77	Caucasian	Not latino	Lemon	Flower	Bubble Gum	Flower	Popcorn	Coffee	Smoke	Natural Gas	Flower
MON0623	Male	66	Caucasian	Not latino	Lemon	Play Doh	Bubble Gum	Chocolate	Popcorn	Coffee	Smoke	Natural Gas	Flower
MON0624	Female	67	Caucasian	Not latino	Lemon	Play Doh	Bubble Gum	Chocolate	Popcorn	Coffee	Flower	Natural Gas	Flower
MON0625	Female	64	Other	Not latino	Lemon	Play Doh	Bubble Gum	Chocolate	Popcorn	Coffee	Smoke	Natural Gas	Flower
MON0626	Male	56	Caucasian	Not latino	Lemon	Play Doh	Bubble Gum	Chocolate	Popcorn	Coffee	Smoke	Natural Gas	Flower
MON0627	Female	73	Caucasian		Coffee	Play Doh	Bubble Gum	Chocolate	Popcorn	Coffee	Smoke	Natural Gas	Flower
MON0628	Female	60	Caucasian	Not latino	Lemon	Play Doh	Bubble Gum	Chocolate	Popcorn	Coffee	Smoke	Natural Gas	Flower
MON0629	Female	64	Caucasian	Not latino	Cinnamon	Chocolate	Coffee	Chocolate	Popcorn	Coffee	Smoke	Natural Gas	Flower
MON0630	Female	58	Asian	Not latino	Lemon	Play Doh	Bubble Gum	Flower	Flower	Coffee	Smoke	Natural Gas	Flower
MON0631	Female	71	Caucasian	Not latino	Lemon	Play Doh	Bubble Gum	Chocolate	Popcorn	Popcorn	Smoke	Natural Gas	Flower
MON0632	Male	76	Mixed	Not latino	Lemon	Chocolate	Bubble Gum	Flower	Popcorn	Coffee	Flower	Natural Gas	Flower
MON0633	Female	61	Caucasian		Cinnamon	Chocolate	Bubble Gum	Chocolate	Popcorn	Coffee	Smoke	Natural Gas	Flower
MON0634	Female	69	Caucasian	Not latino	Lemon	Play Doh	Bubble Gum	Chocolate	Popcorn	Coffee	Smoke	Natural Gas	Flower
MON0635	Female	53	Caucasian	Not latino	Lemon	Play Doh	Bubble Gum	Chocolate	Popcorn	Coffee	Smoke	Natural Gas	Flower
MON0636	Female	58	Caucasian	Latino	Lemon	Play Doh	Bubble Gum	Flower	Popcorn	Coffee	Smoke	Natural Gas	Flower
MON0637	Female	67	Caucasian	Not latino	Lemon	Flower	Bubble Gum	Bubble Gum	Chocolate	Coffee	Flower	Natural Gas	Flower
MON0638	Female	63	Asian	Not latino	Lemon	Play Doh	Bubble Gum	Chocolate	Popcorn	Coffee	Smoke	Natural Gas	Flower
MON0639	Female	80	Caucasian	Not latino	Coffee	Play Doh	Bubble Gum	Chocolate	Popcorn	Coffee	Smoke	Natural Gas	Flower
MON0640	Female	64	Caucasian	Not latino	Lemon	Play Doh	Bubble Gum	Chocolate	Popcorn	Coffee	Flower	Natural Gas	Flower
MON0641	Male	67	Caucasian	Not latino	Cinnamon	Play Doh	Chocolate	Lemon	Flower	Popcorn	Smoke	Coffee	Popcorn
MON0642	Male	61	Caucasian	Not latino	Lemon	Play Doh	Bubble Gum	Chocolate	Flower	Coffee	Flower	Natural Gas	Flower
MON0643	Male	53	Caucasian	Not latino	Lemon	Play Doh	Bubble Gum	Chocolate	Popcorn	Coffee	Smoke	Natural Gas	Flower
MON0644	Female	54	Caucasian	Not latino	Lemon	Play Doh	Bubble Gum	Chocolate	Popcorn	Coffee	Play Doh	Natural Gas	Flower
MON0645	Female	65	Caucasian	Not latino	Lemon	Play Doh	Bubble Gum	Chocolate	Popcorn	Coffee	Smoke	Natural Gas	Flower
MON0646	Female	56	Caucasian	Not latino	Lemon	Play Doh	Bubble Gum	Chocolate	Flower	Coffee	Smoke	Natural Gas	Flower
MON0647	Female	75	Caucasian	Not latino	Coffee	Chocolate	Bubble Gum	Chocolate	Popcorn	Coffee	Smoke	Natural Gas	Flower
MON0648	Female	70	Caucasian	Not latino	Lemon	Play Doh	Bubble Gum	Chocolate	Flower	Coffee	Smoke	Natural Gas	Flower
MON0649	Male	69	Caucasian	Not latino	Lemon	Chocolate	Bubble Gum	Flower	Popcorn	Coffee	Flower	Natural Gas	Flower
MON0650	Female	68	Caucasian	Not latino	Lemon	Play Doh	Bubble Gum	Chocolate	Popcorn	Coffee	Smoke	Natural Gas	Flower
MON0651	Female	57	Caucasian	Not latino	Lemon	Play Doh	Bubble Gum	Chocolate	Popcorn	Coffee	Flower	Natural Gas	Flower
MON0652	Female	56	Caucasian	Not latino	Lemon	Play Doh	Bubble Gum	Chocolate	Popcorn	Coffee	Smoke	Natural Gas	Flower
MON0653	Female	53	Caucasian	Not latino	Lemon	Play Doh	Bubble Gum	Chocolate	Popcorn	Coffee	Flower	Natural Gas	Flower
MON0654	Female	76	Caucasian	Not latino	Lemon	Flower	Bubble Gum	Chocolate	Flower	Coffee	Smoke	Bubble Gum	Cinnamon
MON0655	Male	64	Caucasian	Not latino	Lemon	Play Doh	Bubble Gum	Chocolate	Popcorn	Coffee	Flower	Natural Gas	Flower
MON0656	Female	63	Caucasian	Not latino	Lemon	Cinnamon	Bubble Gum	Flower	Popcorn	Natural Gas	Smoke	Natural Gas	Flower
MON0657	Female	70	Caucasian		Cinnamon	Chocolate	Chocolate	Bubble Gum	Popcorn	Coffee	Play Doh	Natural Gas	Flower
MON0658	Female	56	Caucasian	Not latino	Lemon	Play Doh	Bubble Gum	Chocolate	Popcorn	Coffee	Smoke	Natural Gas	Flower
MON0659	Female	69	Caucasian	Not latino	Lemon	Play Doh	Bubble Gum	Chocolate	Popcorn	Coffee	Smoke	Natural Gas	Flower
MON0660	Male	56	Caucasian	Not latino	Lemon	Play Doh	Bubble Gum	Chocolate	Popcorn	Coffee	Smoke	Natural Gas	Flower
MON0661	Female	84	Asian	Not latino	Cinnamon	Cinnamon	Bubble Gum	Chocolate	Popcorn	Coffee	Smoke	Natural Gas	Flower
MON0662	Female	61	Caucasian	Not latino	Lemon	Play Doh	Bubble Gum	Chocolate	Popcorn	Coffee	Smoke	Natural Gas	Flower
MON0663	Male	77	Caucasian	Not latino	Lemon	Flower	Chocolate	Chocolate	Popcorn	Coffee	Play Doh	Natural Gas	Flower
MON0664	Female	63	Caucasian	Not latino	Coffee	Play Doh	Bubble Gum	Flower	Popcorn	Natural Gas	Smoke	Natural Gas	Cinnamon
MON0665	Female	68	Caucasian	Not latino	Lemon	Play Doh	Bubble Gum	Chocolate	Popcorn	Coffee	Smoke	Natural Gas	Flower
MON0666	Female	48	Caucasian	Not latino	Lemon	Play Doh	Bubble Gum	Chocolate	Popcorn	Coffee	Smoke	Natural Gas	Flower
MON0667	Male	72	Caucasian	Not latino	Popcorn	Chocolate	Bubble Gum	Chocolate	Popcorn	Coffee	Play Doh	Natural Gas	Flower
MON0668	Female	77	Caucasian	Not latino	Lemon	Chocolate	Bubble Gum	Flower	Popcorn	Coffee	Smoke	Natural Gas	Cinnamon
MON0669	Female	61	Caucasian	Not latino	Lemon	Play Doh	Bubble Gum	Chocolate	Popcorn	Coffee	Smoke	Natural Gas	Flower
MON0670	Female	64	Caucasian	Not latino	Lemon	Play Doh	Bubble Gum	Flower	Popcorn	Coffee	Smoke	Natural Gas	Flower
MON0671	Female	63	Caucasian	Not latino	Lemon	Play Doh	Bubble Gum	Flower	Popcorn	Coffee	Smoke	Natural Gas	Flower
MON0672	Female	62	Mixed	Not latino	Lemon	Play Doh	Bubble Gum	Flower	Popcorn	Coffee	Smoke	Natural Gas	Flower
MON0673	Female	59	Caucasian	Not latino	Lemon	Play Doh	Bubble Gum	Lemon	Popcorn	Coffee	Smoke	Natural Gas	Flower
MON0674	Female	61	Caucasian	Not latino	Lemon	Play Doh	Bubble Gum	Flower	Popcorn	Coffee	Smoke	Natural Gas	Flower
MON0675	Female	64	Caucasian	Not latino	Lemon	Play Doh	Bubble Gum	Chocolate	Popcorn	Coffee	Smoke	Natural Gas	Flower
MON0676	Female	73	Caucasian	Not latino	Lemon	Play Doh	Coffee	Chocolate	Popcorn	Coffee	Smoke	Natural Gas	Cinnamon
MON0677	Male	60	Caucasian	Not latino	Lemon	Play Doh	Bubble Gum	Chocolate	Popcorn	Coffee	Smoke	Natural Gas	Flower
MON0678	Female	51	Other	Latino	Lemon	Cinnamon	Bubble Gum	Flower	Popcorn	Coffee	Smoke	Natural Gas	Flower
MON0679	Female	70	Caucasian	Not latino	Popcorn	Play Doh	Bubble Gum	Chocolate	Popcorn	Coffee	Smoke	Natural Gas	Flower
MON0680	Female	62	Caucasian	Not latino	Lemon	Play Doh	Bubble Gum	Flower	Popcorn	Coffee	Smoke	Natural Gas	Flower
MON0681	Female	56	Caucasian	Not latino	Cinnamon	Flower	Bubble Gum	Chocolate	Play Doh	Natural Gas	Smoke	Lemon	Smoke
MON0682	Female	64	Caucasian	Not latino	Lemon	Flower	Popcorn	Flower	Flower	Coffee	Smoke	Natural Gas	Flower
MON0683	Female	59	Caucasian	Not latino	Lemon	Play Doh	Bubble Gum	Chocolate	Popcorn	Coffee	Smoke	Natural Gas	Flower
MON0684	Female	68	Caucasian	Not latino	Lemon	Chocolate	Bubble Gum	Flower	Popcorn	Coffee	Smoke	Natural Gas	Flower
MON0685	Female	64	Caucasian	Not latino	Lemon	Play Doh	Bubble Gum	Flower	Flower	Coffee	Flower	Natural Gas	Flower
MON0686	Female	65	Caucasian	Not latino	Lemon	Play Doh	Coffee	Chocolate	Popcorn	Coffee	Smoke	Natural Gas	Flower
MON0687	Female	49	Caucasian	Not latino	Lemon	Play Doh	Bubble Gum	Chocolate	Popcorn	Coffee	Smoke	Natural Gas	Flower
MON0688	Male	76	Caucasian		Lemon	Play Doh	Bubble Gum	Lemon	Popcorn	Coffee	Play Doh	Natural Gas	Flower
MON0689	Female	58	Caucasian	Not latino	Lemon	Play Doh	Bubble Gum	Flower	Popcorn	Coffee	Smoke	Natural Gas	Flower
MON0690	Male	51	Caucasian	Not latino	Lemon	Cinnamon	Bubble Gum	Chocolate	Popcorn	Coffee	Play Doh	Natural Gas	Flower
MON0691	Female	65	Caucasian	Not latino	Lemon	Play Doh	Bubble Gum	Chocolate	Popcorn	Coffee	Smoke	Natural Gas	Flower
MON0692	Female	70	Caucasian	Not latino	Lemon	Play Doh	Chocolate	Chocolate	Popcorn	Coffee	Smoke	Natural Gas	Flower
MON0693	Female	59	Caucasian	Not latino	Lemon	Play Doh	Bubble Gum	Chocolate	Popcorn	Coffee	Smoke	Natural Gas	Flower
MON0694	Female	62	Caucasian	Not latino	Lemon	Play Doh	Bubble Gum	Chocolate	Popcorn	Coffee	Smoke	Natural Gas	Flower
MON0695	Female	69	Caucasian	Not latino	Lemon	Chocolate	Bubble Gum	Flower	Flower	Coffee	Smoke	Natural Gas	Flower
MON0696	Female	58	Caucasian	Not latino	Lemon	Flower	Bubble Gum	Flower	Play Doh	Coffee	Smoke	Natural Gas	Flower
MON0697	Female	75	Caucasian	Not latino	Lemon	Play Doh	Bubble Gum	Flower	Flower	Coffee	Smoke	Natural Gas	Flower
MON0698	Female	74	Caucasian	Not latino	Cinnamon	Cinnamon	Chocolate	Chocolate	Flower	Coffee	Flower	Bubble Gum	Smoke
MON0699	Female	55	Caucasian	Not latino	Cinnamon	Play Doh	Bubble Gum	Chocolate	Popcorn	Coffee	Smoke	Natural Gas	Flower
MON0700	Female	62	African American	Not latino	Lemon	Play Doh	Bubble Gum	Chocolate	Popcorn	Coffee	Smoke	Natural Gas	Flower
MON0701	Male	90	Caucasian	Not latino	Popcorn	Play Doh	Chocolate	Flower	Popcorn	Coffee	Smoke	Natural Gas	Flower
MON0702	Female	58	Caucasian	Not latino	Lemon	Play Doh	Bubble Gum	Chocolate	Popcorn	Coffee	Smoke	Natural Gas	Flower
MON0703	Female	72	Caucasian	Not latino	Lemon	Flower	Bubble Gum	Chocolate	Popcorn	Coffee	Smoke	Natural Gas	Flower
MON0704	Female	80	Mixed	Not latino	Popcorn	Chocolate	Bubble Gum	Chocolate	Popcorn	Coffee	Smoke	Natural Gas	Flower
MON0705	Female	67	Caucasian	Not latino	Lemon	Play Doh	Bubble Gum	Chocolate	Popcorn	Coffee	Smoke	Natural Gas	Flower
MON0706	Female	59	Mixed	Latino	Lemon	Play Doh	Bubble Gum	Flower	Popcorn	Coffee	Flower	Natural Gas	Flower
MON0707	Female	71	Caucasian	Not latino	Lemon	Chocolate	Bubble Gum	Flower	Popcorn	Coffee	Smoke	Natural Gas	Flower
MON0708	Female	67	Caucasian	Not latino	Lemon	Play Doh	Bubble Gum	Chocolate	Popcorn	Coffee	Smoke	Natural Gas	Flower
MON0709	Female	59	Caucasian	Not latino	Lemon	Play Doh	Bubble Gum	Chocolate	Play Doh	Coffee	Smoke	Natural Gas	Flower
MON0710	Female	63	Caucasian	Not latino	Lemon	Play Doh	Bubble Gum	Chocolate	Popcorn	Natural Gas	Smoke	Natural Gas	Flower
MON0711	Female	65	Caucasian	Not latino	Lemon	Chocolate	Bubble Gum	Chocolate	Popcorn	Coffee	Smoke	Natural Gas	Cinnamon
MON0712	Female	59	Caucasian	Not latino	Lemon	Flower	Bubble Gum	Chocolate	Popcorn	Coffee	Smoke	Natural Gas	Flower
MON0713	Female	60	Caucasian	Not latino	Lemon	Play Doh	Bubble Gum	Chocolate	Popcorn	Coffee	Smoke	Natural Gas	Flower
MON0714	Female	63	Caucasian	Not latino	Lemon	Play Doh	Bubble Gum	Chocolate	Popcorn	Coffee	Smoke	Natural Gas	Flower
MON0715	Female	57	Asian	Not latino	Lemon	Play Doh	Bubble Gum	Chocolate	Popcorn	Coffee	Smoke	Natural Gas	Flower
MON0716	Male	59	Caucasian	Not latino	Lemon	Play Doh	Bubble Gum	Lemon	Popcorn	Coffee	Smoke	Natural Gas	Flower
MON0717	Female	64	Caucasian	Not latino	Lemon	Play Doh	Bubble Gum	Chocolate	Popcorn	Coffee	Smoke	Natural Gas	Flower
MON0718	Male	75	Caucasian	Not latino	Lemon	Chocolate	Bubble Gum	Flower	Popcorn	Popcorn	Flower	Natural Gas	Flower
MON0719	Female	65	Caucasian	Not latino	Lemon	Play Doh	Coffee	Flower	Flower	Natural Gas	Smoke	Bubble Gum	Flower
MON0720	Male	69	Caucasian	Not latino	Lemon	Chocolate	Bubble Gum	Chocolate	Popcorn	Coffee	Smoke	Natural Gas	Flower
MON0721	Female	66	Caucasian	Not latino	Lemon	Play Doh	Bubble Gum	Chocolate	Popcorn	Coffee	Smoke	Natural Gas	Flower
MON0722	Female	57	Caucasian	Not latino	Lemon	Play Doh	Bubble Gum	Chocolate	Popcorn	Coffee	Smoke	Natural Gas	Flower
MON0723	Female	63	Caucasian	Not latino	Coffee	Play Doh	Bubble Gum	Flower	Popcorn	Coffee	Flower	Natural Gas	Flower
MON0724	Female	70	Caucasian	Not latino	Cinnamon	Flower	Coffee	Chocolate	Popcorn	Coffee	Smoke	Natural Gas	Flower
MON0725	Female	69	Caucasian	Not latino	Lemon	Play Doh	Bubble Gum	Chocolate	Popcorn	Coffee	Smoke	Natural Gas	Flower
MON0726	Male	45	Caucasian	Not latino	Lemon	Play Doh	Bubble Gum	Chocolate	Popcorn	Coffee	Smoke	Natural Gas	Flower
MON0727	Male	85	Caucasian	Not latino	Lemon	Chocolate	Bubble Gum	Chocolate	Popcorn	Coffee	Smoke	Natural Gas	Flower
MON0728	Female	70	Caucasian	Not latino	Lemon	Play Doh	Bubble Gum	Flower	Play Doh	Coffee	Smoke	Natural Gas	Flower
MON0729	Female	61	Caucasian	Not latino	Lemon	Play Doh	Bubble Gum	Chocolate	Flower	Coffee	Smoke	Natural Gas	Flower
MON0730	Female	76	Caucasian	Not latino	Coffee	Play Doh	Bubble Gum	Chocolate	Popcorn	Coffee	Smoke	Natural Gas	Flower
MON0731	Female	61	Caucasian	Not latino	Lemon	Play Doh	Bubble Gum	Chocolate	Popcorn	Coffee	Smoke	Natural Gas	Flower
MON0732	Female	59	Caucasian	Not latino	Cinnamon	Play Doh	Bubble Gum	Flower	Popcorn	Coffee	Smoke	Natural Gas	Flower
MON0733	Female	65	Caucasian	Not latino	Cinnamon	Play Doh	Chocolate	Chocolate	Popcorn	Natural Gas	Chocolate	Natural Gas	Flower
MON0734	Female	62	Caucasian	Not latino	Lemon	Play Doh	Chocolate	Chocolate	Popcorn	Coffee	Smoke	Natural Gas	Flower
MON0735	Female	65	Caucasian	Not latino	Coffee	Play Doh	Bubble Gum	Chocolate	Popcorn	Coffee	Smoke	Natural Gas	Flower
MON0736	Female	59	Caucasian	Not latino	Lemon	Play Doh	Bubble Gum	Chocolate	Popcorn	Coffee	Smoke	Natural Gas	Flower
MON0737	Female	58	Caucasian	Not latino	Popcorn	Play Doh	Coffee	Chocolate	Popcorn	Coffee	Smoke	Natural Gas	Flower
MON0738	Female	75	Caucasian	Not latino	Popcorn	Cinnamon	Bubble Gum	Chocolate	Popcorn	Coffee	Smoke	Natural Gas	Flower
MON0739	Female	64	Caucasian	Not latino	Lemon	Play Doh	Bubble Gum	Flower	Popcorn	Coffee	Smoke	Natural Gas	Flower
MON0740	Female	66	Caucasian	Not latino	Lemon	Play Doh	Bubble Gum	Chocolate	Popcorn	Coffee	Smoke	Natural Gas	Flower
MON0741	Female	62	Caucasian	Not latino	Popcorn	Flower	Chocolate	Chocolate	Popcorn	Natural Gas	Smoke	Bubble Gum	Flower
MON0742	Female	53	Caucasian	Not latino	Lemon	Play Doh	Bubble Gum	Chocolate	Popcorn	Coffee	Smoke	Natural Gas	Flower
MON0743	Male	60	Caucasian	Not latino	Lemon	Play Doh	Chocolate	Chocolate	Popcorn	Coffee	Flower	Natural Gas	Flower
MON0744	Female	62	Caucasian	Not latino	Lemon	Chocolate	Bubble Gum	Chocolate	Popcorn	Coffee	Smoke	Natural Gas	Flower
MON0745	Female	54	Caucasian	Not latino	Lemon	Play Doh	Bubble Gum	Flower	Popcorn	Coffee	Smoke	Natural Gas	Flower
MON0746	Female	57	Caucasian	Not latino	Lemon	Play Doh	Bubble Gum	Lemon	Popcorn	Lemon	Smoke	Natural Gas	Flower
MON0747	Female	55	Caucasian	Not latino	Lemon	Play Doh	Bubble Gum	Chocolate	Popcorn	Coffee	Smoke	Natural Gas	Flower
MON0748	Female	69	Caucasian	Not latino	Lemon	Play Doh	Bubble Gum	Chocolate	Popcorn	Coffee	Smoke	Natural Gas	Flower
MON0749	Female	69	Caucasian	Not latino	Lemon	Play Doh	Bubble Gum	Bubble Gum	Popcorn	Coffee	Smoke	Natural Gas	Flower
MON0750	Male	71	Mixed	Not latino	Popcorn	Play Doh	Bubble Gum	Chocolate	Popcorn	Coffee	Smoke	Natural Gas	Flower
MON0751	Female	70	Caucasian	Not latino	Lemon	Play Doh	Bubble Gum	Flower	Play Doh	Coffee	Smoke	Natural Gas	Flower
MON0752	Female	61	Caucasian	Not latino	Lemon	Play Doh	Bubble Gum	Bubble Gum	Popcorn	Coffee	Smoke	Natural Gas	Flower
MON0753	Female	41	Caucasian	Latino	Lemon	Play Doh	Bubble Gum	Flower	Popcorn	Coffee	Play Doh	Natural Gas	Flower
MON0754	Male	52	Caucasian	Not latino	Lemon	Play Doh	Bubble Gum	Chocolate	Popcorn	Coffee	Smoke	Natural Gas	Flower
MON0755	Female	56	Caucasian	Not latino	Lemon	Play Doh	Chocolate	Chocolate	Popcorn	Coffee	Smoke	Natural Gas	Flower
MON0756	Male	59	Caucasian	Not latino	Lemon	Play Doh	Bubble Gum	Chocolate	Popcorn	Coffee	Smoke	Natural Gas	Flower
MON0757	Male	78	Caucasian	Not latino	Lemon	Chocolate	Bubble Gum	Chocolate	Play Doh	Coffee	Smoke	Natural Gas	Flower
MON0758	Female	62	African American	Not latino	Lemon	Play Doh	Bubble Gum	Chocolate	Popcorn	Coffee	Smoke	Natural Gas	Flower
MON0759	Female	63	Caucasian	Not latino	Lemon	Play Doh	Bubble Gum	Flower	Popcorn	Coffee	Smoke	Natural Gas	Flower
MON0760	Female	68	Caucasian	Not latino	Lemon	Flower	Chocolate	Chocolate	Popcorn	Coffee	Smoke	Natural Gas	Flower
MON0761	Female	55	Caucasian	Not latino	Lemon	Play Doh	Bubble Gum	Chocolate	Popcorn	Coffee	Smoke	Natural Gas	Flower
MON0762	Female	62	Caucasian	Not latino	Lemon	Play Doh	Bubble Gum	Flower	Popcorn	Coffee	Smoke	Natural Gas	Flower
MON0763	Female	61	Caucasian	Not latino	Lemon	Play Doh	Bubble Gum	Chocolate	Popcorn	Lemon	Smoke	Natural Gas	Flower
MON0764	Female	63	Caucasian	Not latino	Lemon	Play Doh	Bubble Gum	Chocolate	Popcorn	Coffee	Smoke	Natural Gas	Flower
MON0765	Female	67	Caucasian	Not latino	Lemon	Flower	Bubble Gum	Chocolate	Popcorn	Coffee	Smoke	Natural Gas	Flower
MON0766	Male	72	Caucasian	Not latino	Coffee	Chocolate	Bubble Gum	Chocolate	Popcorn	Coffee	Smoke	Natural Gas	Flower
MON0767	Female	64	Caucasian	Not latino	Lemon	Play Doh	Bubble Gum	Chocolate	Popcorn	Coffee	Flower	Natural Gas	Flower
MON0768	Female	69	Caucasian	Not latino	Popcorn	Play Doh	Bubble Gum	Bubble Gum	Popcorn	Popcorn	Smoke	Natural Gas	Smoke
MON0769	Male	66	Caucasian	Not latino	Lemon	Chocolate	Bubble Gum	Chocolate	Popcorn	Coffee	Smoke	Natural Gas	Flower
MON0770	Female	68	Caucasian	Not latino	Lemon	Chocolate	Coffee	Bubble Gum	Flower	Natural Gas	Smoke	Coffee	Cinnamon
MON0771	Female	66	Caucasian	Not latino	Lemon	Play Doh	Bubble Gum	Flower	Popcorn	Coffee	Smoke	Natural Gas	Flower
MON0772	Female	58	Caucasian	Not latino	Lemon	Play Doh	Bubble Gum	Chocolate	Popcorn	Coffee	Smoke	Natural Gas	Flower
MON0773	Female	69	Caucasian	Not latino	Lemon	Play Doh	Bubble Gum	Flower	Popcorn	Coffee	Smoke	Natural Gas	Flower
MON0774	Female	52	Caucasian	Not latino	Coffee	Play Doh	Bubble Gum	Flower	Flower	Coffee	Smoke	Natural Gas	Flower
MON0775	Female	58	Caucasian	Not latino	Lemon	Play Doh	Bubble Gum	Chocolate	Popcorn	Coffee	Smoke	Natural Gas	Flower
MON0776	Female	69	Caucasian	Not latino	Lemon	Chocolate	Bubble Gum	Flower	Popcorn	Coffee	Smoke	Natural Gas	Flower
MON0777	Female	63	Caucasian	Not latino	Popcorn	Play Doh	Bubble Gum	Bubble Gum	Popcorn	Natural Gas	Smoke	Coffee	Flower
MON0778	Male	78	Caucasian	Not latino	Lemon	Flower	Bubble Gum	Flower	Popcorn	Coffee	Smoke	Natural Gas	Cinnamon
MON0779	Male	66	Caucasian	Not latino	Lemon	Chocolate	Chocolate	Chocolate	Popcorn	Coffee	Play Doh	Natural Gas	Flower
MON0780	Female	56	Asian	Not latino	Lemon	Play Doh	Bubble Gum	Chocolate	Popcorn	Coffee	Smoke	Natural Gas	Flower
MON0781	Female	57	Caucasian	Not latino	Cinnamon	Play Doh	Bubble Gum	Chocolate	Popcorn	Coffee	Smoke	Natural Gas	Flower
MON0782	Female	60	African American	Not latino	Lemon	Play Doh	Chocolate	Flower	Popcorn	Coffee	Smoke	Natural Gas	Flower
MON0783	Female	62	Caucasian	Not latino	Lemon	Play Doh	Bubble Gum	Flower	Popcorn	Coffee	Smoke	Natural Gas	Flower
MON0784	Female	63	Caucasian	Not latino	Cinnamon	Play Doh	Bubble Gum	Chocolate	Popcorn	Coffee	Smoke	Natural Gas	Flower
MON0785	Female	60	Caucasian	Not latino	Lemon	Play Doh	Bubble Gum	Chocolate	Play Doh	Coffee	Smoke	Natural Gas	Flower
MON0786	Female	50	Caucasian	Not latino	Coffee	Play Doh	Bubble Gum	Chocolate	Popcorn	Coffee	Smoke	Natural Gas	Flower
MON0787	Female	63	Caucasian	Not latino	Lemon	Play Doh	Coffee	Chocolate	Popcorn	Coffee	Smoke	Natural Gas	Flower
MON0788	Female	69	Caucasian	Not latino	Lemon	Chocolate	Bubble Gum	Chocolate	Popcorn	Natural Gas	Smoke	Natural Gas	Flower
MON0789	Female	69	Caucasian		Lemon	Chocolate	Bubble Gum	Chocolate	Popcorn	Coffee	Play Doh	Natural Gas	Flower
MON0790	Female	54	Caucasian	Not latino	Lemon	Play Doh	Bubble Gum	Chocolate	Popcorn	Coffee	Smoke	Natural Gas	Flower
MON0791	Female	48	Caucasian	Not latino	Lemon	Play Doh	Bubble Gum	Chocolate	Popcorn	Coffee	Smoke	Natural Gas	Flower
MON0792	Female	62	Caucasian	Not latino	Lemon	Play Doh	Bubble Gum	Flower	Popcorn	Coffee	Smoke	Natural Gas	Flower
MON0793	Female	48	Caucasian	Not latino	Lemon	Play Doh	Bubble Gum	Flower	Popcorn	Coffee	Flower	Natural Gas	Flower
MON0794	Female	62	Caucasian	Not latino	Lemon	Play Doh	Bubble Gum	Bubble Gum	Popcorn	Coffee	Play Doh	Natural Gas	Flower
MON0795	Female	64	Caucasian	Not latino	Lemon	Play Doh	Bubble Gum	Chocolate	Popcorn	Coffee	Smoke	Lemon	Flower
MON0796	Male	74	Caucasian	Not latino	Lemon	Flower	Bubble Gum	Flower	Popcorn	Coffee	Play Doh	Natural Gas	Flower
MON0797	Female	61	Caucasian	Not latino	Lemon	Play Doh	Bubble Gum	Chocolate	Popcorn	Coffee	Smoke	Natural Gas	Flower
MON0798	Male	64	Caucasian	Not latino	Lemon	Play Doh	Bubble Gum	Chocolate	Flower	Coffee	Smoke	Natural Gas	Smoke
MON0799	Female	60	Caucasian	Not latino	Lemon	Play Doh	Bubble Gum	Chocolate	Popcorn	Coffee	Smoke	Natural Gas	Flower
MON0800	Female	75	Caucasian	Not latino	Lemon	Chocolate	Bubble Gum	Flower	Popcorn	Coffee	Smoke	Natural Gas	Flower
MON0801	Female	52	Caucasian	Not latino	Lemon	Play Doh	Bubble Gum	Chocolate	Popcorn	Coffee	Smoke	Natural Gas	Flower
MON0802	Female	70	Caucasian	Not latino	Lemon	Cinnamon	Bubble Gum	Chocolate	Chocolate	Coffee	Flower	Natural Gas	Flower
MON0803	Female	61	Caucasian	Not latino	Lemon	Play Doh	Bubble Gum	Flower	Popcorn	Coffee	Smoke	Natural Gas	Flower
MON0804	Female	78	Caucasian	Not latino	Lemon	Chocolate	Chocolate	Chocolate	Play Doh	Natural Gas	Smoke	Natural Gas	Flower
MON0805	Female	64	Caucasian	Not latino	Lemon	Play Doh	Bubble Gum	Chocolate	Popcorn	Coffee	Smoke	Natural Gas	Flower
MON0806	Female	67	Caucasian	Not latino	Lemon	Chocolate	Bubble Gum	Chocolate	Flower	Coffee	Smoke	Natural Gas	Flower
MON0807	Male	67	Caucasian	Not latino	Lemon	Chocolate	Bubble Gum	Chocolate	Popcorn	Natural Gas	Play Doh	Natural Gas	Flower
MON0808	Female	77	Caucasian	Not latino	Lemon	Cinnamon	Bubble Gum	Chocolate	Popcorn	Coffee	Smoke	Natural Gas	Flower
MON0809	Female	69	Caucasian	Not latino	Lemon	Play Doh	Bubble Gum	Chocolate	Popcorn	Coffee	Smoke	Natural Gas	Flower
MON0810	Male	65	Caucasian	Not latino	Popcorn	Cinnamon	Bubble Gum	Chocolate	Popcorn	Coffee	Play Doh	Natural Gas	Flower
MON0811	Female	66	Caucasian	Not latino	Lemon	Play Doh	Bubble Gum	Chocolate	Popcorn	Coffee	Smoke	Natural Gas	Flower
MON0812	Female	66	Caucasian	Not latino	Lemon	Play Doh	Bubble Gum	Chocolate	Popcorn	Coffee	Smoke	Natural Gas	Flower
MON0813	Male	52	Caucasian	Not latino	Lemon	Play Doh	Bubble Gum	Flower	Popcorn	Coffee	Smoke	Natural Gas	Flower
MON0814	Female	66	Caucasian	Not latino	Lemon	Play Doh	Bubble Gum	Flower	Popcorn	Natural Gas	Smoke	Natural Gas	Flower
MON0815	Female	59	Caucasian	Not latino	Lemon	Play Doh	Bubble Gum	Chocolate	Flower	Coffee	Flower	Natural Gas	Cinnamon
MON0816	Female	68	Caucasian	Not latino	Cinnamon	Play Doh	Bubble Gum	Chocolate	Popcorn	Lemon	Flower	Natural Gas	Flower
MON0817	Male	71	Caucasian	Not latino	Lemon	Play Doh	Bubble Gum	Flower	Popcorn	Coffee	Smoke	Natural Gas	Flower
MON0818	Male	76	Caucasian	Not latino	Lemon	Play Doh	Bubble Gum	Chocolate	Popcorn	Coffee	Smoke	Natural Gas	Flower
MON0819	Female	58	Caucasian	Not latino	Lemon	Play Doh	Bubble Gum	Chocolate	Popcorn	Coffee	Smoke	Natural Gas	Flower
MON0820	Female	44	Caucasian	Not latino	Lemon	Play Doh	Bubble Gum	Flower	Popcorn	Coffee	Smoke	Natural Gas	Flower
MON0821	Female	57	Caucasian	Latino	Cinnamon	Play Doh	Bubble Gum	Chocolate	Play Doh	Coffee	Smoke	Natural Gas	Flower
MON0822	Male	66	Caucasian	Not latino	Lemon	Play Doh	Bubble Gum	Chocolate	Popcorn	Coffee	Smoke	Natural Gas	Flower
MON0823	Female	60	Caucasian	Not latino	Lemon	Play Doh	Bubble Gum	Chocolate	Popcorn	Coffee	Smoke	Natural Gas	Flower
MON0824	Female	71	Caucasian	Not latino	Lemon	Play Doh	Chocolate	Chocolate	Popcorn	Coffee	Smoke	Natural Gas	Flower
MON0825	Female	68	Caucasian	Not latino	Lemon	Play Doh	Bubble Gum	Chocolate	Flower	Coffee	Smoke	Natural Gas	Flower
MON0826	Female	83	Caucasian	Latino	Lemon	Chocolate	Bubble Gum	Chocolate	Popcorn	Coffee	Smoke	Natural Gas	Flower
MON0827	Female	62	Caucasian	Not latino	Cinnamon	Play Doh	Bubble Gum	Chocolate	Popcorn	Coffee	Smoke	Natural Gas	Flower
MON0828	Female	55	Caucasian	Not latino	Lemon	Play Doh	Bubble Gum	Chocolate	Flower	Coffee	Smoke	Natural Gas	Flower
MON0829	Female	70	Caucasian	Not latino	Lemon	Play Doh	Bubble Gum	Chocolate	Popcorn	Coffee	Smoke	Natural Gas	Flower
MON0830	Female	61	Caucasian	Not latino	Lemon	Play Doh	Bubble Gum	Flower	Popcorn	Coffee	Flower	Natural Gas	Flower
MON0831	Female	67	Caucasian	Not latino	Lemon	Flower	Bubble Gum	Chocolate	Popcorn	Coffee	Smoke	Natural Gas	Flower
MON0832	Male	54	Caucasian	Not latino	Lemon	Play Doh	Bubble Gum	Chocolate	Popcorn	Coffee	Smoke	Natural Gas	Flower
MON0833	Female	55	Caucasian	Not latino	Popcorn	Chocolate	Chocolate	Flower	Play Doh	Coffee	Smoke	Natural Gas	Popcorn
MON0834	Female	66	Caucasian	Not latino	Lemon	Chocolate	Bubble Gum	Chocolate	Flower	Coffee	Flower	Natural Gas	Flower
MON0835	Male	63	Caucasian	Not latino	Lemon	Play Doh	Bubble Gum	Chocolate	Popcorn	Coffee	Smoke	Natural Gas	Flower
MON0836	Female	62	Caucasian	Not latino	Lemon	Play Doh	Bubble Gum	Flower	Popcorn	Coffee	Smoke	Natural Gas	Flower
MON0837	Female	66	Caucasian	Not latino	Lemon	Play Doh	Bubble Gum	Flower	Popcorn	Coffee	Smoke	Natural Gas	Flower
MON0838	Female	73	Caucasian	Not latino	Cinnamon	Cinnamon	Bubble Gum	Chocolate	Popcorn	Coffee	Smoke	Natural Gas	Flower
MON0839	Male	67	Caucasian	Not latino	Lemon	Play Doh	Bubble Gum	Flower	Popcorn	Coffee	Smoke	Natural Gas	Flower
MON0840	Female	65	Caucasian	Not latino	Lemon	Play Doh	Bubble Gum	Chocolate	Popcorn	Coffee	Smoke	Natural Gas	Flower
MON0841	Female	53	Caucasian	Not latino	Lemon	Play Doh	Coffee	Chocolate	Popcorn	Coffee	Smoke	Natural Gas	Flower
MON0842	Female	52	Mixed	Not latino	Lemon	Play Doh	Bubble Gum	Chocolate	Popcorn	Coffee	Smoke	Natural Gas	Flower
MON0843	Female	64	Caucasian	Not latino	Lemon	Play Doh	Bubble Gum	Chocolate	Popcorn	Coffee	Smoke	Natural Gas	Flower
MON0844	Female	62	Caucasian	Not latino	Lemon	Play Doh	Bubble Gum	Chocolate	Popcorn	Coffee	Smoke	Natural Gas	Flower
MON0845	Female	75	Caucasian	Not latino	Lemon	Play Doh	Bubble Gum	Chocolate	Popcorn	Coffee	Smoke	Natural Gas	Flower
MON0846	Female	68	Caucasian	Not latino	Lemon	Play Doh	Bubble Gum	Flower	Popcorn	Coffee	Smoke	Natural Gas	Flower
MON0847	Female	71	Caucasian	Not latino	Cinnamon	Play Doh	Bubble Gum	Chocolate	Popcorn	Popcorn	Smoke	Natural Gas	Flower
MON0848	Male	75	Caucasian	Not latino	Lemon	Chocolate	Bubble Gum	Flower	Popcorn	Coffee	Smoke	Natural Gas	Flower
MON0849	Male	70	Caucasian	Not latino	Popcorn	Chocolate	Chocolate	Chocolate	Flower	Coffee	Smoke	Natural Gas	Flower
MON0850	Female	63	Caucasian	Not latino	Lemon	Play Doh	Bubble Gum	Chocolate	Popcorn	Coffee	Smoke	Natural Gas	Flower
MON0851	Female	51	Caucasian	Not latino	Lemon	Play Doh	Bubble Gum	Chocolate	Popcorn	Coffee	Smoke	Natural Gas	Flower
MON0852	Female	49	Caucasian	Not latino	Lemon	Play Doh	Bubble Gum	Chocolate	Popcorn	Coffee	Smoke	Natural Gas	Flower
MON0853	Female	70	Caucasian	Not latino	Lemon	Play Doh	Bubble Gum	Chocolate	Popcorn	Coffee	Smoke	Coffee	Flower
MON0854	Female	66	Caucasian	Not latino	Coffee	Play Doh	Bubble Gum	Chocolate	Popcorn	Coffee	Smoke	Natural Gas	Flower
MON0855	Female	55	Caucasian	Not latino	Lemon	Play Doh	Bubble Gum	Flower	Popcorn	Coffee	Smoke	Natural Gas	Flower
MON0856	Female	64	Caucasian	Not latino	Lemon	Play Doh	Bubble Gum	Chocolate	Chocolate	Coffee	Smoke	Natural Gas	Flower
MON0857	Female	60	Caucasian	Not latino	Lemon	Play Doh	Popcorn	Flower	Popcorn	Coffee	Smoke	Natural Gas	Flower
MON0858	Female	69	Caucasian	Not latino	Lemon	Play Doh	Chocolate	Chocolate	Popcorn	Coffee	Smoke	Natural Gas	Flower
MON0859	Female	64	Caucasian	Not latino	Lemon	Play Doh	Bubble Gum	Chocolate	Popcorn	Coffee	Smoke	Natural Gas	Flower
MON0860	Female	71	Caucasian	Not latino	Lemon	Play Doh	Bubble Gum	Chocolate	Chocolate	Coffee	Flower	Natural Gas	Smoke
MON0861	Male	71	Mixed	Not latino	Lemon	Cinnamon	Bubble Gum	Chocolate	Popcorn	Coffee	Smoke	Natural Gas	Flower
MON0862	Female	52	Caucasian	Not latino	Lemon	Play Doh	Bubble Gum	Chocolate	Popcorn	Coffee	Smoke	Natural Gas	Flower
MON0863	Female	61	Caucasian	Not latino	Lemon	Play Doh	Bubble Gum	Chocolate	Popcorn	Coffee	Smoke	Natural Gas	Flower
MON0864	Female	64	Caucasian	Not latino	Cinnamon	Play Doh	Bubble Gum	Flower	Popcorn	Coffee	Smoke	Natural Gas	Flower
MON0865	Female	71	Caucasian	Not latino	Lemon	Chocolate	Bubble Gum	Flower	Popcorn	Coffee	Smoke	Natural Gas	Flower
MON0866	Female	74	Caucasian	Not latino	Cinnamon	Cinnamon	Chocolate	Chocolate	Popcorn	Coffee	Smoke	Natural Gas	Flower
MON0867	Female	62	Caucasian	Not latino	Lemon	Play Doh	Bubble Gum	Chocolate	Flower	Coffee	Smoke	Natural Gas	Flower
MON0868	Female	68	Caucasian	Not latino	Lemon	Cinnamon	Bubble Gum	Lemon	Popcorn	Coffee	Smoke	Natural Gas	Flower
MON0869	Female	64	Caucasian	Not latino	Lemon	Play Doh	Bubble Gum	Chocolate	Popcorn	Coffee	Smoke	Natural Gas	Smoke
MON0870	Female	64	Caucasian	Not latino	Lemon	Play Doh	Bubble Gum	Flower	Popcorn	Coffee	Smoke	Natural Gas	Flower
MON0871	Female	60	Caucasian	Not latino	Lemon	Play Doh	Bubble Gum	Chocolate	Popcorn	Coffee	Smoke	Natural Gas	Flower
MON0872	Female	63	Caucasian	Not latino	Cinnamon	Play Doh	Bubble Gum	Chocolate	Popcorn	Coffee	Smoke	Natural Gas	Flower
MON0873	Female	73	Caucasian	Not latino	Popcorn	Play Doh	Bubble Gum	Flower	Chocolate	Popcorn	Smoke	Natural Gas	Cinnamon
MON0874	Female	70	Caucasian	Not latino	Lemon	Play Doh	Bubble Gum	Chocolate	Popcorn	Coffee	Smoke	Natural Gas	Flower
MON0875	Male	74	Caucasian	Not latino	Lemon	Chocolate	Chocolate	Chocolate	Popcorn	Coffee	Flower	Natural Gas	Flower
MON0876	Female	76	Caucasian	Not latino	Lemon	Play Doh	Bubble Gum	Flower	Popcorn	Natural Gas	Smoke	Lemon	Flower
MON0877	Female	72	Caucasian		Lemon	Play Doh	Bubble Gum	Flower	Popcorn	Coffee	Smoke	Natural Gas	Flower
MON0878	Male	75	Caucasian	Not latino	Lemon	Play Doh	Bubble Gum	Chocolate	Chocolate	Coffee	Smoke	Natural Gas	Flower
MON0879	Female	62	Caucasian	Not latino	Lemon	Chocolate	Bubble Gum	Chocolate	Popcorn	Coffee	Smoke	Natural Gas	Flower
MON0880	Male	71	Caucasian	Not latino	Lemon	Play Doh	Chocolate	Flower	Play Doh	Coffee	Play Doh	Natural Gas	Flower
MON0881	Female	74	Caucasian	Not latino	Lemon	Play Doh	Bubble Gum	Bubble Gum	Play Doh	Coffee	Flower	Natural Gas	Flower
MON0882	Female	49	Caucasian	Not latino	Lemon	Cinnamon	Bubble Gum	Chocolate	Popcorn	Coffee	Smoke	Natural Gas	Flower
MON0883	Male	66	Mixed	Not latino	Lemon	Cinnamon	Bubble Gum	Flower	Play Doh	Coffee	Smoke	Natural Gas	Flower
MON0884	Male	73	Caucasian	Not latino	Lemon	Play Doh	Bubble Gum	Chocolate	Popcorn	Coffee	Smoke	Natural Gas	Flower
MON0885	Female	58	Mixed	Not latino	Cinnamon	Play Doh	Bubble Gum	Chocolate	Popcorn	Coffee	Smoke	Natural Gas	Flower
MON0886	Female	64	Caucasian	Not latino	Lemon	Play Doh	Bubble Gum	Flower	Popcorn	Coffee	Smoke	Natural Gas	Flower
MON0887	Female	74	Caucasian	Not latino	Lemon	Play Doh	Bubble Gum	Chocolate	Popcorn	Coffee	Smoke	Natural Gas	Flower
MON0888	Female	51	Caucasian	Not latino	Lemon	Play Doh	Bubble Gum	Chocolate	Popcorn	Coffee	Smoke	Natural Gas	Flower
MON0889	Female	71	Caucasian	Not latino	Lemon	Play Doh	Bubble Gum	Chocolate	Popcorn	Coffee	Smoke	Natural Gas	Flower
MON0890	Male	67	Caucasian	Not latino	Lemon	Play Doh	Bubble Gum	Flower	Popcorn	Coffee	Flower	Natural Gas	Flower
MON0891	Female	67	Caucasian	Not latino	Lemon	Chocolate	Bubble Gum	Chocolate	Popcorn	Coffee	Smoke	Natural Gas	Flower
MON0892	Female	57	Caucasian	Not latino	Lemon	Play Doh	Bubble Gum	Chocolate	Popcorn	Coffee	Flower	Natural Gas	Flower
MON0893	Female	61	Caucasian	Not latino	Lemon	Play Doh	Bubble Gum	Flower	Popcorn	Coffee	Smoke	Natural Gas	Flower
MON0894	Female	56	Caucasian	Latino	Lemon	Play Doh	Bubble Gum	Chocolate	Chocolate	Coffee	Smoke	Natural Gas	Flower
MON0895	Male	68	Caucasian	Not latino	Lemon	Flower	Bubble Gum	Chocolate	Popcorn	Coffee	Smoke	Natural Gas	Flower
MON0896	Male	62	Caucasian	Not latino	Cinnamon	Chocolate	Bubble Gum	Chocolate	Play Doh	Popcorn	Chocolate	Bubble Gum	Flower
MON0897	Male	66	Caucasian	Not latino	Lemon	Play Doh	Bubble Gum	Chocolate	Popcorn	Coffee	Smoke	Natural Gas	Flower
MON0898	Female	58	Other	Not latino	Lemon	Play Doh	Bubble Gum	Chocolate	Popcorn	Coffee	Smoke	Natural Gas	Flower
MON0899	Female	73	Caucasian	Not latino	Lemon	Play Doh	Bubble Gum	Chocolate	Popcorn	Coffee	Smoke	Natural Gas	Flower
MON0900	Female	67	Caucasian	Not latino	Lemon	Play Doh	Bubble Gum	Chocolate	Popcorn	Coffee	Smoke	Natural Gas	Flower
MON0901	Female	72	Caucasian	Not latino	Cinnamon	Cinnamon	Bubble Gum	Bubble Gum	Chocolate	Natural Gas	Flower	Natural Gas	Cinnamon
MON0902	Male	73	Caucasian	Not latino	Lemon	Play Doh	Bubble Gum	Flower	Popcorn	Coffee	Smoke	Natural Gas	Flower
MON0903	Female	51	Caucasian	Not latino	Lemon	Chocolate	Bubble Gum	Flower	Popcorn	Coffee	Smoke	Natural Gas	Flower
MON0904	Female	68	Caucasian	Not latino	Lemon	Cinnamon	Bubble Gum	Chocolate	Popcorn	Coffee	Smoke	Natural Gas	Flower
MON0905	Female	54	Caucasian	Not latino	Lemon	Play Doh	Bubble Gum	Chocolate	Popcorn	Coffee	Smoke	Natural Gas	Flower
MON0906	Female	51	Caucasian	Not latino	Lemon	Play Doh	Bubble Gum	Chocolate	Popcorn	Coffee	Smoke	Natural Gas	Flower
MON0907	Male	57	Caucasian	Not latino	Lemon	Play Doh	Bubble Gum	Chocolate	Popcorn	Coffee	Flower	Natural Gas	Flower
MON0908	Male	67	Caucasian	Not latino	Lemon	Play Doh	Bubble Gum	Chocolate	Popcorn	Natural Gas	Smoke	Natural Gas	Flower
MON0909	Female	65	Caucasian	Not latino	Lemon	Play Doh	Bubble Gum	Chocolate	Popcorn	Coffee	Smoke	Natural Gas	Flower
MON0910	Female	61	Caucasian	Not latino	Lemon	Play Doh	Bubble Gum	Chocolate	Popcorn	Coffee	Smoke	Natural Gas	Flower
MON0911	Female	56	Caucasian	Not latino	Lemon	Play Doh	Bubble Gum	Chocolate	Popcorn	Coffee	Smoke	Natural Gas	Flower
MON0912	Female	48	Caucasian	Not latino	Lemon	Play Doh	Bubble Gum	Flower	Popcorn	Lemon	Smoke	Natural Gas	Flower
MON0913	Female	67	Caucasian	Not latino	Lemon	Play Doh	Bubble Gum	Chocolate	Popcorn	Coffee	Smoke	Natural Gas	Flower
MON0914	Male	68	Caucasian	Latino	Lemon	Play Doh	Bubble Gum	Chocolate	Popcorn	Coffee	Smoke	Natural Gas	Flower
MON0915	Female	74	Caucasian	Not latino	Lemon	Chocolate	Bubble Gum	Chocolate	Popcorn	Coffee	Smoke	Natural Gas	Flower
MON0916	Female	85	Other	Not latino	Popcorn	Flower	Bubble Gum	Chocolate	Popcorn	Natural Gas	Smoke	Coffee	Cinnamon
MON0917	Female	56	Caucasian	Not latino	Lemon	Play Doh	Bubble Gum	Chocolate	Popcorn	Coffee	Smoke	Natural Gas	Flower
MON0918	Female	66	Caucasian	Not latino	Lemon	Play Doh	Bubble Gum	Chocolate	Popcorn	Coffee	Smoke	Natural Gas	Flower
MON0919	Female	61	Caucasian	Not latino	Lemon	Play Doh	Bubble Gum	Flower	Popcorn	Coffee	Smoke	Natural Gas	Flower
MON0920	Female	60	Caucasian	Not latino	Lemon	Play Doh	Bubble Gum	Chocolate	Popcorn	Natural Gas	Smoke	Natural Gas	Flower
MON0921	Female	65	Caucasian	Not latino	Lemon	Play Doh	Chocolate	Chocolate	Popcorn	Coffee	Smoke	Natural Gas	Flower
MON0922	Female	62	Caucasian	Not latino	Lemon	Play Doh	Bubble Gum	Chocolate	Popcorn	Coffee	Smoke	Natural Gas	Flower
MON0923	Female	52	Caucasian	Not latino	Cinnamon	Play Doh	Bubble Gum	Chocolate	Popcorn	Coffee	Smoke	Natural Gas	Flower
MON0924	Female	66	Caucasian	Not latino	Lemon	Play Doh	Bubble Gum	Chocolate	Popcorn	Coffee	Smoke	Natural Gas	Flower
MON0925	Female	68	Caucasian	Not latino	Lemon	Play Doh	Bubble Gum	Chocolate	Popcorn	Coffee	Smoke	Natural Gas	Flower
MON0926	Female	72	Caucasian	Not latino	Lemon	Play Doh	Bubble Gum	Chocolate	Popcorn	Coffee	Smoke	Natural Gas	Flower
MON0927	Male	69	Asian	Not latino	Lemon	Cinnamon	Bubble Gum	Chocolate	Popcorn	Coffee	Smoke	Natural Gas	Flower
MON0928	Female	42	Caucasian	Not latino	Lemon	Play Doh	Bubble Gum	Chocolate	Popcorn	Coffee	Smoke	Natural Gas	Flower
MON0929	Female	69	Caucasian	Not latino	Lemon	Flower	Bubble Gum	Chocolate	Popcorn	Coffee	Smoke	Natural Gas	Flower
MON0930	Female	61	Caucasian	Not latino	Lemon	Chocolate	Bubble Gum	Chocolate	Popcorn	Coffee	Smoke	Natural Gas	Flower
MON0931	Female	68	Caucasian	Not latino	Lemon	Play Doh	Bubble Gum	Chocolate	Popcorn	Coffee	Smoke	Natural Gas	Flower
MON0932	Female	70	Caucasian	Not latino	Lemon	Play Doh	Bubble Gum	Chocolate	Popcorn	Coffee	Smoke	Natural Gas	Flower
MON0933	Female	65	Caucasian	Not latino	Lemon	Play Doh	Bubble Gum	Chocolate	Popcorn	Coffee	Smoke	Natural Gas	Flower
MON0934	Female	73	Caucasian	Not latino	Lemon	Play Doh	Bubble Gum	Chocolate	Popcorn	Natural Gas	Smoke	Natural Gas	Flower
MON0935	Female	65	Asian	Not latino	Lemon	Play Doh	Coffee	Flower	Popcorn	Coffee	Smoke	Natural Gas	Flower
MON0936	Male	70	Caucasian	Not latino	Lemon	Chocolate	Coffee	Chocolate	Popcorn	Natural Gas	Play Doh	Natural Gas	Smoke
MON0937	Female	66	Caucasian	Not latino	Lemon	Play Doh	Bubble Gum	Chocolate	Popcorn	Coffee	Smoke	Natural Gas	Flower
MON0938	Female	73	Caucasian	Not latino	Lemon	Chocolate	Bubble Gum	Flower	Popcorn	Coffee	Play Doh	Natural Gas	Flower
MON0939	Female	63	Caucasian	Not latino	Lemon	Play Doh	Bubble Gum	Chocolate	Popcorn	Coffee	Flower	Natural Gas	Flower
MON0940	Male	54	Caucasian	Not latino	Lemon	Play Doh	Bubble Gum	Chocolate	Popcorn	Coffee	Smoke	Natural Gas	Flower
MON0941	Female	73	Caucasian	Not latino	Lemon	Play Doh	Bubble Gum	Chocolate	Popcorn	Coffee	Smoke	Natural Gas	Flower
MON0942	Female	69	Caucasian	Not latino	Lemon	Cinnamon	Bubble Gum	Chocolate	Popcorn	Coffee	Smoke	Natural Gas	Flower
MON0943	Female	58	Caucasian	Not latino	Lemon	Play Doh	Bubble Gum	Flower	Popcorn	Coffee	Smoke	Natural Gas	Flower
MON0944	Female	68	Caucasian	Not latino	Lemon	Play Doh	Bubble Gum	Flower	Popcorn	Coffee	Smoke	Natural Gas	Flower
MON0945	Female	61	Caucasian	Not latino	Lemon	Cinnamon	Bubble Gum	Chocolate	Popcorn	Coffee	Smoke	Natural Gas	Flower
MON0946	Female	63	Caucasian	Not latino	Lemon	Play Doh	Bubble Gum	Bubble Gum	Popcorn	Coffee	Smoke	Natural Gas	Flower
MON0947	Male	45	Caucasian	Not latino	Lemon	Play Doh	Bubble Gum	Chocolate	Popcorn	Coffee	Smoke	Natural Gas	Flower
MON0948	Male	80	Asian	Not latino	Lemon	Chocolate	Bubble Gum	Chocolate	Popcorn	Popcorn	Smoke	Natural Gas	Flower
MON0949	Female	70	Caucasian	Not latino	Lemon	Play Doh	Bubble Gum	Chocolate	Popcorn	Coffee	Smoke	Natural Gas	Flower
MON0950	Female	63	Caucasian	Not latino	Lemon	Play Doh	Bubble Gum	Chocolate	Popcorn	Coffee	Smoke	Natural Gas	Flower
MON0951	Female	46	Caucasian	Not latino	Lemon	Play Doh	Bubble Gum	Chocolate	Popcorn	Coffee	Smoke	Natural Gas	Flower
MON0952	Female	72	Caucasian	Not latino	Cinnamon	Flower	Bubble Gum	Chocolate	Flower	Coffee	Play Doh	Coffee	Flower
MON0953	Male	78	Caucasian	Not latino	Coffee	Chocolate	Popcorn	Flower	Play Doh	Natural Gas	Smoke	Bubble Gum	Cinnamon
MON0954	Female	65	Caucasian	Not latino	Lemon	Play Doh	Bubble Gum	Chocolate	Popcorn	Coffee	Smoke	Natural Gas	Flower
MON0955	Male	69	Caucasian	Not latino	Coffee	Chocolate	Bubble Gum	Flower	Popcorn	Coffee	Smoke	Natural Gas	Flower
MON0956	Female	53	Caucasian	Not latino	Lemon	Play Doh	Bubble Gum	Chocolate	Popcorn	Coffee	Smoke	Natural Gas	Flower
MON0957	Male	64	Caucasian	Not latino	Lemon	Play Doh	Bubble Gum	Chocolate	Popcorn	Coffee	Flower	Natural Gas	Flower
MON0958	Male	73	Caucasian	Not latino	Lemon	Cinnamon	Bubble Gum	Chocolate	Popcorn	Coffee	Play Doh	Natural Gas	Flower
MON0959	Female	58	Caucasian	Not latino	Lemon	Play Doh	Bubble Gum	Flower	Popcorn	Coffee	Smoke	Natural Gas	Flower
MON0960	Female	68	Caucasian	Not latino	Lemon	Play Doh	Bubble Gum	Chocolate	Popcorn	Coffee	Smoke	Natural Gas	Flower
MON0961	Female	58	Caucasian	Not latino	Coffee	Play Doh	Chocolate	Flower	Popcorn	Coffee	Smoke	Natural Gas	Flower
MON0962	Female	73	Caucasian	Not latino	Cinnamon	Chocolate	Bubble Gum	Flower	Popcorn	Coffee	Smoke	Natural Gas	Flower
MON0963	Female	61	Caucasian	Not latino	Lemon	Play Doh	Bubble Gum	Chocolate	Popcorn	Coffee	Smoke	Natural Gas	Flower
MON0964	Male	73	Caucasian	Not latino	Lemon	Play Doh	Bubble Gum	Flower	Popcorn	Coffee	Flower	Natural Gas	Flower
MON0965	Female	67	Caucasian		Lemon	Play Doh	Bubble Gum	Chocolate	Popcorn	Coffee	Smoke	Natural Gas	Flower
MON0966	Female	73	Caucasian	Not latino	Lemon	Play Doh	Bubble Gum	Chocolate	Popcorn	Coffee	Smoke	Natural Gas	Flower
MON0967	Female	53	Caucasian	Not latino	Coffee	Play Doh	Bubble Gum	Flower	Popcorn	Coffee	Smoke	Natural Gas	Flower
MON0968	Female	56	Caucasian	Not latino	Lemon	Cinnamon	Chocolate	Chocolate	Popcorn	Coffee	Smoke	Natural Gas	Flower
MON0969	Female	53	Caucasian	Not latino	Lemon	Play Doh	Bubble Gum	Flower	Popcorn	Coffee	Smoke	Natural Gas	Flower
MON0970	Female	56	Caucasian	Not latino	Lemon	Play Doh	Bubble Gum	Chocolate	Popcorn	Coffee	Smoke	Natural Gas	Flower
MON0971	Male	60	Caucasian	Not latino	Lemon	Play Doh	Bubble Gum	Chocolate	Popcorn	Coffee	Smoke	Natural Gas	Flower
MON0972	Female	55	Caucasian	Not latino	Lemon	Play Doh	Bubble Gum	Chocolate	Popcorn	Coffee	Smoke	Natural Gas	Flower
MON0973	Female	53	Caucasian	Not latino	Coffee	Play Doh	Bubble Gum	Chocolate	Popcorn	Coffee	Smoke	Natural Gas	Flower
MON0974	Female	85	Caucasian	Not latino	Coffee	Chocolate	Bubble Gum	Flower	Popcorn	Coffee	Smoke	Natural Gas	Flower
MON0975	Female	56	Caucasian	Not latino	Lemon	Play Doh	Bubble Gum	Chocolate	Flower	Coffee	Flower	Natural Gas	Flower
MON0976	Male	67	Caucasian	Not latino	Cinnamon	Play Doh	Chocolate	Chocolate	Chocolate	Natural Gas	Smoke	Natural Gas	Flower
MON0977	Female	70	Caucasian	Not latino	Lemon	Play Doh	Bubble Gum	Flower	Popcorn	Coffee	Smoke	Natural Gas	Flower
MON0978	Female	48	Caucasian	Not latino	Lemon	Play Doh	Bubble Gum	Chocolate	Popcorn	Coffee	Smoke	Natural Gas	Flower
MON0979	Male	72	Caucasian	Not latino	Lemon	Play Doh	Bubble Gum	Flower	Popcorn	Coffee	Flower	Natural Gas	Flower
MON0980	Male	68	Caucasian	Not latino	Lemon	Play Doh	Bubble Gum	Chocolate	Popcorn	Coffee	Smoke	Natural Gas	Flower
MON0981	Female	62	Caucasian	Not latino	Lemon	Play Doh	Bubble Gum	Chocolate	Popcorn	Coffee	Smoke	Natural Gas	Flower
MON0982	Female	56	Caucasian	Not latino	Lemon	Play Doh	Bubble Gum	Chocolate	Popcorn	Coffee	Smoke	Natural Gas	Flower
MON0983	Male	65	Caucasian	Not latino	Lemon	Play Doh	Bubble Gum	Chocolate	Popcorn	Coffee	Smoke	Natural Gas	Flower
MON0984	Female	63	Caucasian	Not latino	Lemon	Play Doh	Bubble Gum	Chocolate	Popcorn	Coffee	Smoke	Natural Gas	Flower
MON0985	Female	64	Caucasian	Not latino	Lemon	Play Doh	Bubble Gum	Chocolate	Popcorn	Coffee	Flower	Natural Gas	Flower
MON0986	Female	60	Caucasian	Not latino	Lemon	Play Doh	Bubble Gum	Flower	Popcorn	Coffee	Smoke	Natural Gas	Flower
MON0987	Female	53	Caucasian	Not latino	Lemon	Play Doh	Bubble Gum	Flower	Popcorn	Coffee	Smoke	Natural Gas	Flower
MON0988	Female	57	Caucasian	Not latino	Coffee	Chocolate	Bubble Gum	Chocolate	Play Doh	Coffee	Flower	Natural Gas	Flower
MON0989	Male	56	Caucasian	Not latino	Lemon	Flower	Bubble Gum	Flower	Popcorn	Coffee	Play Doh	Natural Gas	Flower
MON0990	Male	53	Caucasian	Not latino	Lemon	Play Doh	Bubble Gum	Chocolate	Popcorn	Coffee	Smoke	Natural Gas	Flower
MON0991	Male	70	Caucasian	Not latino	Lemon	Play Doh	Chocolate	Chocolate	Popcorn	Coffee	Smoke	Natural Gas	Flower
MON0992	Female	68	Caucasian	Not latino	Lemon	Play Doh	Bubble Gum	Chocolate	Popcorn	Coffee	Smoke	Natural Gas	Flower
MON0993	Female	71	Caucasian	Not latino	Lemon	Play Doh	Bubble Gum	Chocolate	Popcorn	Coffee	Smoke	Natural Gas	Flower
MON0994	Female	57	Caucasian	Not latino	Lemon	Play Doh	Bubble Gum	Chocolate	Popcorn	Coffee	Smoke	Natural Gas	Flower
MON0995	Male	62	Caucasian	Not latino	Lemon	Play Doh	Bubble Gum	Chocolate	Popcorn	Coffee	Smoke	Natural Gas	Flower
MON0996	Male	55	Caucasian	Not latino	Coffee	Flower	Coffee	Lemon	Play Doh	Coffee	Smoke	Natural Gas	Smoke
MON0997	Male	60	Caucasian	Not latino	Lemon	Play Doh	Bubble Gum	Chocolate	Popcorn	Coffee	Flower	Natural Gas	Flower
MON0998	Female	54	Caucasian		Lemon	Play Doh	Chocolate	Lemon	Play Doh	Coffee	Smoke	Natural Gas	Flower
MON0999	Female	66	Caucasian	Not latino	Lemon	Play Doh	Bubble Gum	Chocolate	Popcorn	Coffee	Smoke	Natural Gas	Flower
MON1000	Female	65	Caucasian	Not latino	Lemon	Chocolate	Bubble Gum	Chocolate	Popcorn	Coffee	Smoke	Natural Gas	Flower
MON1001	Female	54	Caucasian	Not latino	Lemon	Play Doh	Bubble Gum	Chocolate	Popcorn	Coffee	Smoke	Natural Gas	Flower
MON1002	Female	61	Caucasian	Not latino	Lemon	Play Doh	Bubble Gum	Chocolate	Flower	Coffee	Smoke	Natural Gas	Flower
MON1003	Male	69	Caucasian	Not latino	Lemon	Play Doh	Bubble Gum	Flower	Popcorn	Natural Gas	Smoke	Natural Gas	Flower
MON1004	Male	75	Caucasian	Not latino	Lemon	Flower	Bubble Gum	Chocolate	Popcorn	Coffee	Smoke	Natural Gas	Flower
MON1005	Male	57	Caucasian	Not latino	Lemon	Play Doh	Bubble Gum	Chocolate	Popcorn	Coffee	Smoke	Natural Gas	Flower
MON1006	Female	54	Caucasian	Not latino	Lemon	Play Doh	Bubble Gum	Chocolate	Popcorn	Coffee	Smoke	Natural Gas	Flower
MON1007	Male	45	Mixed	Not latino	Coffee	Play Doh	Chocolate	Chocolate	Chocolate	Coffee	Flower	Coffee	Flower
MON1008	Female	61	Caucasian	Not latino	Lemon	Play Doh	Bubble Gum	Chocolate	Popcorn	Coffee	Smoke	Natural Gas	Flower
MON1009	Female	64	Caucasian	Not latino	Lemon	Play Doh	Bubble Gum	Chocolate	Popcorn	Coffee	Smoke	Natural Gas	Flower
MON1010	Male	63	Caucasian	Not latino	Lemon	Play Doh	Bubble Gum	Flower	Popcorn	Coffee	Smoke	Natural Gas	Flower
MON1011	Female	63	Caucasian	Not latino	Lemon	Play Doh	Bubble Gum	Bubble Gum	Popcorn	Coffee	Smoke	Natural Gas	Flower
MON1012	Female	63	Caucasian	Not latino	Lemon	Play Doh	Bubble Gum	Flower	Popcorn	Coffee	Smoke	Natural Gas	Flower
MON1013	Female	51	Caucasian	Not latino	Lemon	Play Doh	Bubble Gum	Chocolate	Popcorn	Coffee	Smoke	Natural Gas	Flower
MON1014	Female	62	Caucasian	Not latino	Lemon	Play Doh	Bubble Gum	Chocolate	Popcorn	Coffee	Smoke	Natural Gas	Flower
MON1015	Female	73	Caucasian	Not latino	Lemon	Flower	Chocolate	Chocolate	Chocolate	Coffee	Smoke	Natural Gas	Smoke
MON1016	Female	65	Caucasian	Not latino	Cinnamon	Play Doh	Bubble Gum	Chocolate	Popcorn	Coffee	Smoke	Natural Gas	Flower
MON1017	Female	68	Caucasian	Not latino	Lemon	Play Doh	Chocolate	Flower	Popcorn	Coffee	Smoke	Natural Gas	Flower
MON1018	Female	69	Caucasian	Not latino	Lemon	Play Doh	Bubble Gum	Chocolate	Popcorn	Coffee	Smoke	Natural Gas	Flower
MON1019	Female	59	Caucasian	Not latino	Lemon	Play Doh	Bubble Gum	Chocolate	Popcorn	Coffee	Smoke	Natural Gas	Flower
MON1020	Female	63	Caucasian	Not latino	Lemon	Play Doh	Bubble Gum	Chocolate	Popcorn	Natural Gas	Smoke	Natural Gas	Flower
MON1021	Female	78	Caucasian	Not latino	Lemon	Cinnamon	Bubble Gum	Chocolate	Popcorn	Coffee	Play Doh	Natural Gas	Flower
MON1022	Female	67	Caucasian	Not latino	Cinnamon	Flower	Bubble Gum	Chocolate	Play Doh	Natural Gas	Play Doh	Bubble Gum	Popcorn
MON1023	Female	67	Caucasian	Latino	Coffee	Play Doh	Bubble Gum	Chocolate	Popcorn	Coffee	Smoke	Natural Gas	Flower
MON1024	Male	71	Caucasian	Not latino	Cinnamon	Flower	Chocolate	Flower	Popcorn	Coffee	Smoke	Natural Gas	Flower
MON1025	Male	76	Caucasian	Not latino	Lemon	Cinnamon	Bubble Gum	Chocolate	Popcorn	Coffee	Smoke	Natural Gas	Flower
MON1026	Female	57	Caucasian	Not latino	Lemon	Chocolate	Bubble Gum	Chocolate	Popcorn	Coffee	Smoke	Natural Gas	Smoke
MON1027	Female	55	Caucasian	Not latino	Lemon	Play Doh	Bubble Gum	Chocolate	Popcorn	Coffee	Smoke	Natural Gas	Flower
MON1028	Male	90	Caucasian	Not latino	Lemon	Chocolate	Bubble Gum	Flower	Popcorn	Coffee	Smoke	Natural Gas	Flower
MON1029	Female	68	Mixed	Not latino	Popcorn	Play Doh	Bubble Gum	Flower	Popcorn	Coffee	Smoke	Natural Gas	Flower
MON1030	Male	69	Caucasian	Not latino	Lemon	Cinnamon	Chocolate	Chocolate	Chocolate	Coffee	Smoke	Natural Gas	Flower
MON1031	Male	61	Caucasian	Not latino	Lemon	Play Doh	Bubble Gum	Chocolate	Popcorn	Coffee	Flower	Natural Gas	Flower
MON1032	Female	74	Caucasian	Not latino	Lemon	Play Doh	Bubble Gum	Chocolate	Popcorn	Coffee	Smoke	Natural Gas	Flower
MON1033	Male	66	Caucasian	Not latino	Lemon	Play Doh	Bubble Gum	Flower	Popcorn	Coffee	Smoke	Natural Gas	Flower
MON1034	Male	80	Caucasian	Not latino	Lemon	Chocolate	Bubble Gum	Chocolate	Chocolate	Coffee	Play Doh	Lemon	Smoke
MON1035	Female	72	Mixed	Not latino	Lemon	Chocolate	Bubble Gum	Flower	Popcorn	Coffee	Smoke	Natural Gas	Flower
MON1036	Female	58	Caucasian	Not latino	Lemon	Play Doh	Bubble Gum	Chocolate	Popcorn	Coffee	Smoke	Natural Gas	Flower
MON1037	Female	77	Caucasian	Not latino	Lemon	Chocolate	Bubble Gum	Flower	Popcorn	Coffee	Smoke	Natural Gas	Flower
MON1038	Female	66	Caucasian	Not latino	Lemon	Play Doh	Bubble Gum	Chocolate	Popcorn	Coffee	Smoke	Natural Gas	Flower
MON1039	Female	57	Caucasian	Not latino	Lemon	Play Doh	Bubble Gum	Flower	Popcorn	Coffee	Smoke	Natural Gas	Flower
MON1040	Male	43	Caucasian	Not latino	Lemon	Play Doh	Bubble Gum	Chocolate	Popcorn	Natural Gas	Smoke	Natural Gas	Flower
MON1041	Female	58	Caucasian	Not latino	Lemon	Play Doh	Bubble Gum	Flower	Chocolate	Coffee	Smoke	Natural Gas	Flower
MON1042	Male	69			Lemon	Play Doh	Bubble Gum	Flower	Popcorn	Coffee	Smoke	Natural Gas	Flower
MON1043	Male	71	Caucasian	Not latino	Lemon	Chocolate	Bubble Gum	Flower	Popcorn	Coffee	Smoke	Lemon	Flower
MON1044	Female	46	Caucasian	Not latino	Lemon	Play Doh	Bubble Gum	Chocolate	Popcorn	Coffee	Smoke	Natural Gas	Flower
MON1045	Male	58	Caucasian	Not latino	Lemon	Play Doh	Bubble Gum	Chocolate	Popcorn	Coffee	Smoke	Natural Gas	Flower
MON1046	Male	77	Caucasian	Not latino	Cinnamon	Chocolate	Bubble Gum	Chocolate	Flower	Coffee	Smoke	Natural Gas	Flower
MON1047	Male	69	Caucasian	Not latino	Lemon	Play Doh	Bubble Gum	Flower	Popcorn	Coffee	Smoke	Natural Gas	Flower
MON1048	Male	67	Caucasian	Not latino	Lemon	Play Doh	Popcorn	Flower	Flower	Coffee	Smoke	Natural Gas	Flower
MON1049	Male	74	Other	Not latino	Popcorn	Cinnamon	Coffee	Chocolate	Flower	Coffee	Play Doh	Natural Gas	Flower
MON1050	Female	61	Caucasian	Not latino	Coffee	Chocolate	Chocolate	Chocolate	Chocolate	Coffee	Play Doh	Natural Gas	Flower
MON1051	Female	53	Caucasian	Not latino	Lemon	Flower	Bubble Gum	Chocolate	Popcorn	Coffee	Smoke	Natural Gas	Flower
MON1052	Female	66	Caucasian	Not latino	Lemon	Play Doh	Chocolate	Chocolate	Popcorn	Coffee	Smoke	Natural Gas	Flower
MON1053	Male	74	Caucasian	Not latino	Cinnamon	Chocolate	Coffee	Chocolate	Popcorn	Coffee	Play Doh	Natural Gas	Flower
MON1054	Female	73	Caucasian	Not latino	Lemon	Play Doh	Bubble Gum	Chocolate	Popcorn	Coffee	Smoke	Natural Gas	Flower
MON1055	Female	62	Caucasian	Not latino	Lemon	Play Doh	Bubble Gum	Chocolate	Popcorn	Coffee	Smoke	Natural Gas	Flower
MON1056	Female	56	Caucasian	Not latino	Lemon	Play Doh	Bubble Gum	Chocolate	Popcorn	Coffee	Smoke	Natural Gas	Flower
MON1057	Female	72	Caucasian	Not latino	Lemon	Cinnamon	Bubble Gum	Flower	Flower	Coffee	Smoke	Coffee	Smoke
MON1058	Female	58	Mixed	Not latino	Lemon	Play Doh	Bubble Gum	Chocolate	Popcorn	Coffee	Smoke	Natural Gas	Flower
MON1059	Female	71	Caucasian	Not latino	Lemon	Cinnamon	Bubble Gum	Chocolate	Play Doh	Coffee	Smoke	Natural Gas	Flower
MON1060	Female	55	Caucasian	Not latino	Popcorn	Play Doh	Bubble Gum	Flower	Popcorn	Coffee	Smoke	Natural Gas	Flower
MON1061	Female	65	Caucasian	Not latino	Lemon	Play Doh	Chocolate	Chocolate	Popcorn	Coffee	Smoke	Natural Gas	Flower
MON1062	Male	72	Caucasian	Not latino	Cinnamon	Flower	Bubble Gum	Chocolate	Popcorn	Coffee	Smoke	Natural Gas	Flower
MON1063	Female	69	Caucasian	Not latino	Lemon	Play Doh	Bubble Gum	Chocolate	Popcorn	Coffee	Smoke	Natural Gas	Flower
MON1064	Female	54	Caucasian	Not latino	Lemon	Play Doh	Bubble Gum	Chocolate	Popcorn	Coffee	Smoke	Natural Gas	Flower
MON1065	Female	65	Caucasian	Not latino	Lemon	Play Doh	Bubble Gum	Chocolate	Popcorn	Coffee	Flower	Natural Gas	Flower
MON1066	Male	84	Caucasian	Not latino	Cinnamon	Chocolate	Bubble Gum	Chocolate	Popcorn	Coffee	Play Doh	Natural Gas	Flower
MON1067	Female	68	Caucasian	Not latino	Lemon	Play Doh	Bubble Gum	Chocolate	Chocolate	Coffee	Smoke	Natural Gas	Flower
MON1068	Male	74	Caucasian	Not latino	Lemon	Play Doh	Bubble Gum	Chocolate	Popcorn	Coffee	Smoke	Natural Gas	Flower
MON1069	Male	79	Caucasian	Not latino	Cinnamon	Chocolate	Bubble Gum	Flower	Popcorn	Coffee	Smoke	Coffee	Popcorn
MON1070	Female	66	Caucasian	Not latino	Lemon	Play Doh	Bubble Gum	Chocolate	Popcorn	Coffee	Smoke	Natural Gas	Flower
MON1071	Female	65	Caucasian	Not latino	Lemon	Play Doh	Bubble Gum	Chocolate	Popcorn	Coffee	Smoke	Natural Gas	Flower
MON1072	Female	61	Caucasian	Not latino	Lemon	Play Doh	Bubble Gum	Chocolate	Popcorn	Coffee	Smoke	Natural Gas	Flower
MON1073	Male	78	Caucasian	Not latino	Lemon	Flower	Bubble Gum	Flower	Popcorn	Coffee	Smoke	Natural Gas	Flower
MON1074	Female	70	Caucasian	Not latino	Coffee	Play Doh	Coffee	Chocolate	Popcorn	Coffee	Flower	Natural Gas	Flower
MON1075	Female	65	Caucasian	Not latino	Lemon	Play Doh	Bubble Gum	Chocolate	Popcorn	Coffee	Smoke	Natural Gas	Flower
MON1076	Female	74	Caucasian	Not latino	Lemon	Play Doh	Bubble Gum	Chocolate	Popcorn	Coffee	Play Doh	Natural Gas	Flower
MON1077	Female	64	Caucasian	Not latino	Lemon	Play Doh	Bubble Gum	Chocolate	Popcorn	Coffee	Smoke	Natural Gas	Flower
MON1078	Female	66	Caucasian	Not latino	Lemon	Play Doh	Bubble Gum	Chocolate	Popcorn	Coffee	Smoke	Natural Gas	Flower
MON1079	Male	74	Caucasian	Not latino	Lemon	Play Doh	Bubble Gum	Chocolate	Popcorn	Lemon	Smoke	Natural Gas	Flower
MON1080	Male	68	Caucasian	Not latino	Lemon	Chocolate	Bubble Gum	Chocolate	Popcorn	Coffee	Play Doh	Natural Gas	Flower
MON1081	Female	53	Caucasian	Not latino	Lemon	Play Doh	Bubble Gum	Chocolate	Popcorn	Coffee	Flower	Natural Gas	Flower
MON1082	Female	62	Caucasian	Not latino	Cinnamon	Chocolate	Bubble Gum	Chocolate	Chocolate	Coffee	Smoke	Natural Gas	Flower
MON1083	Male	72	Caucasian	Not latino	Lemon	Play Doh	Bubble Gum	Flower	Popcorn	Natural Gas	Smoke	Natural Gas	Flower
MON1084	Female	60	Caucasian	Not latino	Lemon	Chocolate	Bubble Gum	Flower	Play Doh	Coffee	Flower	Natural Gas	Flower
MON1085	Female	63	Caucasian	Not latino	Lemon	Play Doh	Bubble Gum	Flower	Popcorn	Coffee	Smoke	Natural Gas	Flower
MON1086	Female	77	Caucasian	Not latino	Lemon	Play Doh	Bubble Gum	Flower	Popcorn	Coffee	Smoke	Natural Gas	Flower
MON1087	Female	73	Caucasian	Not latino	Lemon	Chocolate	Bubble Gum	Chocolate	Popcorn	Coffee	Smoke	Natural Gas	Flower
MON1088	Female	70	Caucasian	Not latino	Lemon	Chocolate	Bubble Gum	Chocolate	Popcorn	Coffee	Smoke	Natural Gas	Flower
MON1089	Male	67	Caucasian	Not latino	Lemon	Flower	Bubble Gum	Chocolate	Popcorn	Coffee	Smoke	Natural Gas	Flower
MON1090	Female	67	Caucasian	Not latino	Cinnamon	Chocolate	Bubble Gum	Chocolate	Popcorn	Coffee	Play Doh	Natural Gas	Flower
MON1091	Female	74	Caucasian	Not latino	Cinnamon	Flower	Bubble Gum	Chocolate	Popcorn	Coffee	Smoke	Natural Gas	Cinnamon
MON1092	Female	69	Caucasian	Not latino	Popcorn	Chocolate	Coffee	Chocolate	Flower	Coffee	Play Doh	Natural Gas	Smoke
MON1093	Female	60	Caucasian	Not latino	Lemon	Play Doh	Bubble Gum	Flower	Popcorn	Coffee	Smoke	Natural Gas	Flower
MON1094	Female	58	Caucasian	Not latino	Lemon	Play Doh	Bubble Gum	Chocolate	Popcorn	Coffee	Smoke	Natural Gas	Flower
MON1095	Female	75	Caucasian	Not latino	Coffee	Flower	Bubble Gum	Chocolate	Popcorn	Coffee	Smoke	Natural Gas	Flower
MON1096	Female	64	Caucasian	Not latino	Cinnamon	Play Doh	Chocolate	Chocolate	Popcorn	Coffee	Smoke	Natural Gas	Flower
MON1097	Male	64	Caucasian	Not latino	Popcorn	Play Doh	Bubble Gum	Bubble Gum	Popcorn	Coffee	Smoke	Natural Gas	Flower
MON1098	Female	49	Caucasian	Not latino	Lemon	Play Doh	Chocolate	Chocolate	Popcorn	Coffee	Smoke	Natural Gas	Flower
MON1099	Female	61	Caucasian	Not latino	Coffee	Flower	Bubble Gum	Chocolate	Popcorn	Coffee	Smoke	Natural Gas	Smoke
MON1100	Female	71	Caucasian	Not latino	Lemon	Cinnamon	Coffee	Chocolate	Popcorn	Coffee	Smoke	Natural Gas	Flower
MON1101	Female	64	Caucasian	Not latino	Coffee	Chocolate	Coffee	Chocolate	Popcorn	Coffee	Smoke	Natural Gas	Flower
MON1102	Female	52	Caucasian	Not latino	Lemon	Play Doh	Bubble Gum	Chocolate	Popcorn	Coffee	Smoke	Natural Gas	Flower
MON1103	Female	69	Caucasian	Not latino	Lemon	Play Doh	Bubble Gum	Flower	Popcorn	Coffee	Smoke	Natural Gas	Flower
MON1104	Female	52	Caucasian	Not latino	Lemon	Play Doh	Bubble Gum	Chocolate	Popcorn	Coffee	Smoke	Natural Gas	Flower
MON1105	Female	54	Caucasian	Not latino	Lemon	Play Doh	Bubble Gum	Chocolate	Popcorn	Coffee	Flower	Natural Gas	Flower
MON1106	Female	61	Caucasian	Not latino	Lemon	Play Doh	Bubble Gum	Flower	Popcorn	Coffee	Smoke	Natural Gas	Flower
MON1107	Female	69	African American	Not latino	Coffee	Play Doh	Bubble Gum	Chocolate	Popcorn	Coffee	Smoke	Natural Gas	Flower
MON1108	Female	70	Caucasian	Not latino	Lemon	Play Doh	Chocolate	Chocolate	Popcorn	Coffee	Chocolate	Natural Gas	Flower
MON1109	Male	72	Caucasian	Not latino	Cinnamon	Play Doh	Bubble Gum	Flower	Popcorn	Coffee	Smoke	Natural Gas	Cinnamon
MON1110	Female	51	Caucasian	Not latino	Lemon	Play Doh	Bubble Gum	Flower	Flower	Coffee	Smoke	Natural Gas	Flower
MON1111	Female	44	Native American	Latino	Lemon	Play Doh	Bubble Gum	Chocolate	Popcorn	Coffee	Smoke	Natural Gas	Flower
MON1112	Male	67	Caucasian	Latino	Lemon	Play Doh	Bubble Gum	Chocolate	Popcorn	Coffee	Smoke	Natural Gas	Flower
MON1113	Female	58	Caucasian	Not latino	Lemon	Play Doh	Bubble Gum	Chocolate	Popcorn	Coffee	Smoke	Natural Gas	Flower
MON1114	Male	60	Caucasian	Not latino	Lemon	Play Doh	Bubble Gum	Flower	Popcorn	Coffee	Smoke	Natural Gas	Flower
MON1115	Female	61	Caucasian	Not latino	Lemon	Play Doh	Bubble Gum	Chocolate	Popcorn	Coffee	Flower	Natural Gas	Flower
MON1116	Female	73	Caucasian	Not latino	Lemon	Chocolate	Bubble Gum	Chocolate	Popcorn	Coffee	Smoke	Lemon	Flower
MON1117	Female	67	Caucasian	Not latino	Lemon	Play Doh	Bubble Gum	Chocolate	Popcorn	Coffee	Smoke	Natural Gas	Flower
MON1118	Male	71	Caucasian	Not latino	Cinnamon	Flower	Bubble Gum	Chocolate	Popcorn	Natural Gas	Play Doh	Natural Gas	Smoke
MON1119	Female	65	Caucasian	Not latino	Lemon	Flower	Bubble Gum	Chocolate	Popcorn	Coffee	Flower	Natural Gas	Flower
MON1120	Female	61	Caucasian	Not latino	Lemon	Chocolate	Bubble Gum	Flower	Play Doh	Coffee	Play Doh	Natural Gas	Flower
MON1121	Female	68	Mixed	Not latino	Lemon	Play Doh	Bubble Gum	Chocolate	Popcorn	Coffee	Smoke	Natural Gas	Flower
MON1122	Female	59	Caucasian	Not latino	Lemon	Play Doh	Bubble Gum	Chocolate	Popcorn	Coffee	Smoke	Natural Gas	Flower
MON1123	Female	73	Caucasian	Not latino	Lemon	Play Doh	Bubble Gum	Flower	Popcorn	Coffee	Smoke	Natural Gas	Flower
MON1124	Female	60	Caucasian	Not latino	Lemon	Play Doh	Bubble Gum	Chocolate	Popcorn	Coffee	Smoke	Natural Gas	Flower
MON1125	Female	76	Caucasian	Not latino	Popcorn	Cinnamon	Bubble Gum	Chocolate	Flower	Lemon	Chocolate	Natural Gas	Smoke
MON1126	Male	58	Caucasian	Not latino	Lemon	Play Doh	Chocolate	Chocolate	Flower	Coffee	Smoke	Natural Gas	Flower
MON1127	Female	63	Caucasian	Not latino	Lemon	Play Doh	Bubble Gum	Chocolate	Popcorn	Coffee	Smoke	Natural Gas	Flower
MON1128	Female	63	Caucasian	Not latino	Lemon	Play Doh	Bubble Gum	Chocolate	Popcorn	Coffee	Smoke	Natural Gas	Flower
MON1129	Male	67	Caucasian	Not latino	Lemon	Flower	Chocolate	Chocolate	Chocolate	Coffee	Smoke	Coffee	Flower
MON1130	Female	72	Caucasian	Not latino	Lemon	Play Doh	Bubble Gum	Chocolate	Popcorn	Coffee	Smoke	Natural Gas	Flower
MON1131	Female	60	Caucasian	Not latino	Lemon	Play Doh	Bubble Gum	Chocolate	Popcorn	Coffee	Smoke	Natural Gas	Flower
MON1132	Male	74	Caucasian	Not latino	Lemon	Play Doh	Bubble Gum	Bubble Gum	Popcorn	Coffee	Smoke	Natural Gas	Flower
MON1133	Female	69	Caucasian	Not latino	Lemon	Play Doh	Chocolate	Chocolate	Popcorn	Coffee	Smoke	Natural Gas	Flower
MON1134	Female	66	Caucasian	Not latino	Lemon	Play Doh	Bubble Gum	Chocolate	Popcorn	Coffee	Smoke	Natural Gas	Flower
MON1135	Female	72	Caucasian	Not latino	Lemon	Play Doh	Bubble Gum	Chocolate	Popcorn	Coffee	Smoke	Natural Gas	Flower
MON1136	Female	60	Caucasian	Not latino	Lemon	Play Doh	Bubble Gum	Chocolate	Popcorn	Coffee	Smoke	Natural Gas	Flower
MON1137	Female	55	Caucasian	Not latino	Lemon	Play Doh	Bubble Gum	Flower	Popcorn	Coffee	Smoke	Natural Gas	Flower
MON1138	Male	57	Caucasian	Not latino	Lemon	Play Doh	Bubble Gum	Chocolate	Popcorn	Coffee	Smoke	Natural Gas	Flower
MON1139	Female	64	Caucasian	Not latino	Lemon	Play Doh	Coffee	Chocolate	Popcorn	Coffee	Smoke	Natural Gas	Flower
MON1140	Male	74	Caucasian	Not latino	Lemon	Chocolate	bubble Gum	Flower	Popcorn	Coffee	Smoke	Natural Gas	Cinnamon
MON1141	Male	71	Caucasian	Not latino	Lemon	Flower	Bubble Gum	Bubble Gum	Play Doh	Coffee	Smoke	Natural Gas	Flower
MON1142	Male	60	Caucasian	Not latino	Lemon	Play Doh	Bubble Gum	Chocolate	Popcorn	Coffee	Smoke	Natural Gas	Flower
MON1143	Male	58	Caucasian	Not latino	Coffee	Play Doh	Bubble Gum	Flower	Flower	Coffee	Flower	Natural Gas	Flower
MON1144	Female	73	Caucasian	Not latino	Lemon	Cinnamon	Bubble Gum	Chocolate	Popcorn	Coffee	Smoke	Natural Gas	Flower
MON1145	Female	66	Caucasian	Not latino	Lemon	Play Doh	Bubble Gum	Chocolate	Popcorn	Coffee	Smoke	Lemon	Flower
MON1146	Male	58	Caucasian	Not latino	Lemon	Play Doh	Bubble Gum	Chocolate	Popcorn	Coffee	Smoke	Natural Gas	Flower
MON1147	Female	58	Caucasian	Not latino	Lemon	Chocolate	Bubble Gum	Flower	Popcorn	Coffee	Smoke	Natural Gas	Flower
MON1148	Female	54	Caucasian		Lemon	Play Doh	Bubble Gum	Flower	Popcorn	Coffee	Smoke	Natural Gas	Flower
MON1149	Female	57	Caucasian	Not latino	Lemon	Play Doh	Bubble Gum	Chocolate	Popcorn	Coffee	Smoke	Natural Gas	Flower
MON1150	Female	63	Caucasian	Not latino	Lemon	Play Doh	Bubble Gum	Flower	Popcorn	Coffee	Smoke	Natural Gas	Flower
MON1151	Female	62	Caucasian	Not latino	Lemon	Play Doh	Bubble Gum	Flower	Popcorn	Natural Gas	Smoke	Natural Gas	Flower
MON1152	Male	53	Caucasian	Not latino	Lemon	Play Doh	Bubble Gum	Chocolate	Popcorn	Coffee	Smoke	Natural Gas	Flower
MON1153	Female	56	Caucasian	Not latino	Lemon	Play Doh	Bubble Gum	Chocolate	Popcorn	Coffee	Smoke	Natural Gas	Flower
MON1154	Male	54	Caucasian	Not latino	Lemon	Play Doh	Bubble Gum	Chocolate	Popcorn	Coffee	Smoke	Natural Gas	Flower
MON1155	Female	54	Asian	Not latino	Coffee	Chocolate	Bubble Gum	Chocolate	Popcorn	Natural Gas	Smoke	Natural Gas	Flower
MON1156	Male	53	Mixed	Latino	Lemon	Play Doh	Bubble Gum	Chocolate	Popcorn	Coffee	Smoke	Natural Gas	Flower
MON1157	Female	62	Caucasian	Not latino	Lemon	Play Doh	Bubble Gum	Chocolate	Popcorn	Coffee	Smoke	Natural Gas	Flower
MON1158	Female	66	Caucasian	Not latino	Lemon	Play Doh	Bubble Gum	Chocolate	Popcorn	Coffee	Smoke	Natural Gas	Flower
MON1159	Female	68	Caucasian	Not latino	Cinnamon	Flower	Chocolate	Chocolate	Flower	Coffee	Flower	Coffee	Flower
MON1160	Female	71	Caucasian	Not latino	Lemon	Play Doh	Chocolate	Lemon	Popcorn	Coffee	Smoke	Natural Gas	Flower
MON1161	Male	74	Caucasian	Not latino	Lemon	Chocolate	Bubble Gum	Chocolate	Popcorn	Coffee	Smoke	Natural Gas	Flower
MON1162	Male	68	Caucasian	Not latino	Lemon	Flower	Bubble Gum	Flower	Flower	Coffee	Chocolate	Natural Gas	Flower
MON1163	Female	67	Caucasian	Not latino	Cinnamon	Play Doh	Bubble Gum	Chocolate	Play Doh	Coffee	Smoke	Natural Gas	Flower

## Sheet: NIH Toolbox ODOR ID scores
login	assmnt	ethncty	ageToolbox	gender Toolbox	Demographics	OdorIDScore Toolbox
12016	Baseline	Not Hispanic or Latino	40	Female	White	8
12089	Baseline	Hispanic or Latino	40	Female		8
12640	Baseline	Not Hispanic or Latino	40	Male	Black or African American	8
13910	Baseline	Not Hispanic or Latino	40	Male	White	9
14698	Baseline	Not Hispanic or Latino	40	Female	White	8
15744	Baseline	Not Hispanic or Latino	40	Female	White	9
15944	Baseline	Not Hispanic or Latino	40	Female	White	8
17265	Baseline	Hispanic or Latino	40	Male	White	9
17661	Baseline	Hispanic or Latino	40	Female	White	8
17830	Baseline	Not Hispanic or Latino	40	Female	Black or African American	8
17972	Baseline	Not Hispanic or Latino	40	Female	Black or African American	9
17991	Baseline	Hispanic or Latino	40	Female	Black or African American	9
18043	Baseline	Not Hispanic or Latino	40	Female	White	8
18049	Baseline	Hispanic or Latino	40	Male	White	5
18327	Baseline	Not Hispanic or Latino	40	Male	White	9
18496	Baseline	Hispanic or Latino	40	Male	White	4
22305	Baseline	Hispanic or Latino	40	Female	White	8
23508	Baseline	Hispanic or Latino	40	Male	Black or African American	7
23908	Baseline	Hispanic or Latino	40	Female	White	7
25739	Baseline	Not Hispanic or Latino	40	Male	Black or African American	7
27669	Baseline	Not Hispanic or Latino	40	Male	White	8
34219	Baseline	Not Hispanic or Latino	40	Female	White	9
38790	Baseline	Hispanic or Latino	40	Female		6
41298	Baseline	Not Hispanic or Latino	40	Male	White	8
46099	Baseline	Not provided	40	Female	White	8
56708	Baseline	Not Hispanic or Latino	40	Female	White	8
57759	Baseline	Not Hispanic or Latino	40	Female	Asian	9
58660	Baseline	Not Hispanic or Latino	40	Male	White	8
60112	Baseline	Not Hispanic or Latino	40	Female	White	9
60351	Baseline	Not Hispanic or Latino	40	Male	Black or African American	6
62551	Baseline	Not Hispanic or Latino	40	Female	White	9
62757	Baseline	Hispanic or Latino	40	Female	White	7
67569	Baseline	Hispanic or Latino	40	Male		8
69328	Baseline	Hispanic or Latino	40	Female	American Indian or Alaska Native	6
69956	Baseline	Not Hispanic or Latino	40	Male	White	9
10666	Baseline	Not Hispanic or Latino	41	Female	White	7
11224	Baseline	Not Hispanic or Latino	41	Female	White	9
11588	Baseline	Hispanic or Latino	41	Male	White	6
14294	Baseline	Hispanic or Latino	41	Male	White	8
14490	Baseline	Not Hispanic or Latino	41	Male	White	7
17336	Baseline	Hispanic or Latino	41	Male	White	8
17598	Baseline	Hispanic or Latino	41	Female	White	9
17806	Baseline	Not Hispanic or Latino	41	Male	White	9
18177	Baseline	Hispanic or Latino	41	Female	White	8
18506	Baseline	Hispanic or Latino	41	Female	White	8
18689	Baseline	Hispanic or Latino	41	Female	White	8
22716	Baseline	Hispanic or Latino	41	Female	White	5
22979	Baseline	Not Hispanic or Latino	41	Female	Black or African American	8
24075	Baseline	Not Hispanic or Latino	41	Female	Black or African American	8
26246	Baseline	Not Hispanic or Latino	41	Female	White	9
26565	Baseline	Not Hispanic or Latino	41	Female	White	8
26995	Baseline	Hispanic or Latino	41	Female		8
28594	Baseline	Not Hispanic or Latino	41	Female	Asian	7
29047	Baseline	Hispanic or Latino	41	Female	White	6
38000	Baseline	Hispanic or Latino	41	Female		8
38357	Baseline	Not Hispanic or Latino	41	Female	Black or African American	9
38562	Baseline	Not Hispanic or Latino	41	Female		8
45192	Baseline	Hispanic or Latino	41	Male	American Indian or Alaska Native	8
46882	Baseline	Not Hispanic or Latino	41	Male	White	8
48037	Baseline	Not Hispanic or Latino	41	Female	Black or African American	8
48609	Baseline	Not Hispanic or Latino	41	Female	White	8
54812	Baseline	Hispanic or Latino	41	Male	White	5
58299	Baseline	Not Hispanic or Latino	41	Female	White	7
58824	Baseline	Not Hispanic or Latino	41	Female	White	9
60409	Baseline	Not Hispanic or Latino	41	Male	White	8
62635	Baseline	Hispanic or Latino	41	Male	White	5
67542	Baseline	Not Hispanic or Latino	41	Female	Black or African American	8
67994	Baseline	Hispanic or Latino	41	Female	White	8
68802	Baseline	Hispanic or Latino	41	Female	White	9
72860	Baseline	Not Hispanic or Latino	41	Female	White	7
76576	Baseline	Not Hispanic or Latino	41	Female	White	9
94863	Baseline	Hispanic or Latino	41	Female	White	7
13207	Baseline	Hispanic or Latino	42	Male	White	6
13364	Baseline	Not Hispanic or Latino	42	Male	White	7
13736	Baseline	Hispanic or Latino	42	Male		9
14451	Baseline	Hispanic or Latino	42	Female		9
14499	Baseline	Not Hispanic or Latino	42	Female	White	6
15017	Baseline	Not Hispanic or Latino	42	Male	Asian	7
16204	Baseline	Not Hispanic or Latino	42	Female	White	9
18218	Baseline	Hispanic or Latino	42	Male	Black or African American	7
24473	Baseline	Not Hispanic or Latino	42	Male	White	4
26140	Baseline	Not Hispanic or Latino	42	Female	Black or African American	8
29138	Baseline	Not Hispanic or Latino	42	Female	Black or African American	7
33939	Baseline	Not Hispanic or Latino	42	Female	White	9
38880	Baseline	Not Hispanic or Latino	42	Female	White	8
42381	Baseline	Not Hispanic or Latino	42	Female	White	9
42692	Baseline	Not Hispanic or Latino	42	Female	White	9
43128	Baseline	Hispanic or Latino	42	Male	White	6
44064	Baseline	Not Hispanic or Latino	42	Female	White	8
44348	Baseline	Hispanic or Latino	42	Female	White	5
46244	Baseline	Not Hispanic or Latino	42	Female	White	9
50183	Baseline	Not provided	42	Male	White	6
55373	Baseline	Hispanic or Latino	42	Male	White	4
60667	Baseline	Not Hispanic or Latino	42	Female	White	8
62189	Baseline	Hispanic or Latino	42	Female	White	9
66943	Baseline	Hispanic or Latino	42	Male	White	4
73763	Baseline	Not Hispanic or Latino	42	Female	American Indian or Alaska NativeNative Hawaiian or Other Pacific Islander	9
10542	Baseline	Hispanic or Latino	43	Male	White	8
11073	Baseline	Hispanic or Latino	43	Female	American Indian or Alaska Native and Black or African American	9
15705	Baseline	Not Hispanic or Latino	43	Female	White	9
16669	Baseline		43	Male	White	9
17485	Baseline	Not Hispanic or Latino	43	Female	White	8
18439	Baseline	Hispanic or Latino	43	Female	White	8
18578	Baseline	Not Hispanic or Latino	43	Female	White	7
18776	Baseline	Hispanic or Latino	43	Female	American Indian or Alaska Native and White	7
18978	Baseline	Hispanic or Latino	43	Female	White	9
19064	Baseline	Hispanic or Latino	43	Female	White	8
25465	Baseline	Hispanic or Latino	43	Male	White	8
26199	Baseline	Not Hispanic or Latino	43	Male	White	6
26617	Baseline	Hispanic or Latino	43	Female	White	9
27232	Baseline	Not Hispanic or Latino	43	Male	White	8
27821	Baseline	Hispanic or Latino	43	Female	White	8
28322	Baseline	Not Hispanic or Latino	43	Female	White	9
32503	Baseline	Not Hispanic or Latino	43	Male	White	7
33950	Baseline	Not Hispanic or Latino	43	Male	White	9
34301	Baseline	Not Hispanic or Latino	43	Male	White	8
40137	Baseline	Not Hispanic or Latino	43	Male	White	8
40157	Baseline	Hispanic or Latino	43	Female	White	9
40356	Baseline	Not Hispanic or Latino	43	Female	White	8
41169	Baseline		43	Male	Black or African American	8
41599	Baseline	Not Hispanic or Latino	43	Female	White	9
43577	Baseline	Not Hispanic or Latino	43	Female	White	9
43970	Baseline	Not Hispanic or Latino	43	Female	Black or African American	7
57119	Baseline	Not Hispanic or Latino	43	Female	Black or African American	9
59891	Baseline	Not Hispanic or Latino	43	Male	White	9
60548	Baseline	Not Hispanic or Latino	43	Female	Black or African American	7
61974	Baseline	Hispanic or Latino	43	Male	White	8
71811	Baseline	Not Hispanic or Latino	43	Male	Asian	9
73534	Baseline	Not Hispanic or Latino	43	Male	White	9
76427	Baseline	Not Hispanic or Latino	43	Female	White	9
10534	Baseline	Hispanic or Latino	44	Female	White	8
10537	Baseline	Hispanic or Latino	44	Female	American Indian or Alaska Native	8
10713	Baseline	Not Hispanic or Latino	44	Female	White	9
14636	Baseline	Not Hispanic or Latino	44	Female	White	9
14906	Baseline	Hispanic or Latino	44	Female	American Indian or Alaska Native	9
15194	Baseline	Not Hispanic or Latino	44	Female	White	9
16079	Baseline	Not Hispanic or Latino	44	Female	White	9
16299	Baseline	Not Hispanic or Latino	44	Female	White	8
18470	Baseline	Hispanic or Latino	44	Male	Black or African American	8
19508	Baseline	Hispanic or Latino	44	Male	White	8
19588	Baseline	Hispanic or Latino	44	Male	Black or African American	8
20201	Baseline	Hispanic or Latino	44	Female	White	8
25238	Baseline	Not Hispanic or Latino	44	Female	White	7
25304	Baseline	Not Hispanic or Latino	44	Female	White	8
25793	Baseline	Not Hispanic or Latino	44	Female	Black or African American	8
26071	Baseline	Not Hispanic or Latino	44	Female	White	9
28308	Baseline	Not Hispanic or Latino	44	Female	Black or African American	9
32847	Baseline	Not Hispanic or Latino	44	Female	American Indian or Alaska Native	8
37564	Baseline	Not Hispanic or Latino	44	Female	White	8
44124	Baseline	Not Hispanic or Latino	44	Male	Black or African American	9
46641	Baseline	Hispanic or Latino	44	Female	White	8
46755	Baseline	Not Hispanic or Latino	44	Male	White	7
50309	Baseline	Not Hispanic or Latino	44	Female	Black or African American	3
54849	Baseline	Not Hispanic or Latino	44	Female		6
67736	Baseline	Not Hispanic or Latino	44	Female	White	7
75900	Baseline	Not Hispanic or Latino	44	Male	White	9
10141	Baseline	Not Hispanic or Latino	45	Male	White	8
16287	Baseline	Not Hispanic or Latino	45	Female	Black or African American	8
17960	Baseline	Hispanic or Latino	45	Female	American Indian or Alaska Native	9
19016	Baseline	Hispanic or Latino	45	Female	Asian0	7
19331	Baseline	Hispanic or Latino	45	Female	White	7
22562	Baseline	Hispanic or Latino	45	Male	White	8
24181	Baseline	Not Hispanic or Latino	45	Male	White	8
26642	Baseline	Not Hispanic or Latino	45	Female	White	9
27053	Baseline	Not Hispanic or Latino	45	Female	Black or African American	9
28180	Baseline	Not Hispanic or Latino	45	Female	White	8
29067	Baseline	Not Hispanic or Latino	45	Female	White	5
37969	Baseline	Hispanic or Latino	45	Male		8
43533	Baseline	Hispanic or Latino	45	Female	White	8
49254	Baseline	Not provided	45	Female	Black or African American	6
49761	Baseline	Not Hispanic or Latino	45	Female	Black or African American	7
54550	Baseline	Hispanic or Latino	45	Female	White	8
55017	Baseline	Not Hispanic or Latino	45	Male	White	4
72154	Baseline	Not Hispanic or Latino	45	Female	Black or African American	8
11700	Baseline	Hispanic or Latino	46	Female	White	8
11726	Baseline	Not Hispanic or Latino	46	Male	White	5
13476	Baseline	Hispanic or Latino	46	Male	White	7
14875	Baseline	Not Hispanic or Latino	46	Male	White	8
18075	Baseline	Not Hispanic or Latino	46	Female	White	6
21378	Baseline	Hispanic or Latino	46	Female	White	6
22717	Baseline	Hispanic or Latino	46	Male	Black or African American	8
25007	Baseline	Not Hispanic or Latino	46	Female	White	8
25716	Baseline	Not Hispanic or Latino	46	Female	Black or African American	8
26540	Baseline	Not Hispanic or Latino	46	Female	White	7
27822	Baseline	Not Hispanic or Latino	46	Male	Black or African American	7
32829	Baseline	Hispanic or Latino	46	Male	Native Hawaiian or Other Pacific Islander	6
44231	Baseline	Hispanic or Latino	46	Female	White	8
46252	Baseline	Not Hispanic or Latino	46	Male	White	8
49288	Baseline	Not Hispanic or Latino	46	Female	White	9
57437	Baseline	Not Hispanic or Latino	46	Female	White	8
60618	Baseline	Hispanic or Latino	46	Male	White	6
66295	Baseline	Not Hispanic or Latino	46	Male	White	7
72028	Baseline	Hispanic or Latino	46	Male		6
92341	Baseline	Not Hispanic or Latino	46	Male	Black or African American	9
11550	Baseline	Hispanic or Latino	47	Male	White	7
13556	Baseline	Not Hispanic or Latino	47	Female	White	8
14546	Baseline	Not Hispanic or Latino	47	Female	White	6
14602	Baseline		47	Female	Black or African American	5
17003	Baseline	Not Hispanic or Latino	47	Female	White	6
17868	Baseline	Hispanic or Latino	47	Female	White	5
18533	Baseline	Hispanic or Latino	47	Male	White	7
19642	Baseline	Hispanic or Latino	47	Male		7
20999	Baseline	Hispanic or Latino	47	Female	White	7
21010	Baseline	Not Hispanic or Latino	47	Male	White	8
22572	Baseline	Not Hispanic or Latino	47	Female	White	9
23143	Baseline	Not Hispanic or Latino	47	Female	White	9
23333	Baseline	Not Hispanic or Latino	47	Female	White	8
24579	Baseline	Not Hispanic or Latino	47	Female	White	7
24941	Baseline	Not Hispanic or Latino	47	Female	White	8
37509	Baseline		47	Male	White	9
39977	Baseline	Not Hispanic or Latino	47	Female	White	8
49736	Baseline	Not Hispanic or Latino	47	Male	White	9
51545	Baseline	Not Hispanic or Latino	47	Male	White	7
62349	Baseline	Hispanic or Latino	47	Female	White	6
68332	Baseline	Hispanic or Latino	47	Female	White	9
70816	Baseline	Not Hispanic or Latino	47	Female	Asian	7
74948	Baseline	Not Hispanic or Latino	47	Female	White	9
76934	Baseline	Not Hispanic or Latino	47	Male	White	9
10738	Baseline	Not Hispanic or Latino	48	Male	White	9
11186	Baseline	Not Hispanic or Latino	48	Female	White	7
11373	Baseline	Hispanic or Latino	48	Female	White	8
11829	Baseline	Hispanic or Latino	48	Male	American Indian or Alaska Native	8
13820	Baseline	Hispanic or Latino	48	Female	White	7
15756	Baseline	Not Hispanic or Latino	48	Female	White	9
16430	Baseline	Not Hispanic or Latino	48	Male	White	9
18020	Baseline	Hispanic or Latino	48	Female	White	4
19956	Baseline	Hispanic or Latino	48	Female	AsianAmerican Indian or Alaska Native	7
20151	Baseline	Hispanic or Latino	48	Male	White	8
24294	Baseline	Not Hispanic or Latino	48	Female	Black or African American	8
25090	Baseline	Not Hispanic or Latino	48	Female	Black or African American	7
25379	Baseline	Not Hispanic or Latino	48	Male	White	9
28252	Baseline	Not Hispanic or Latino	48	Male	White	7
43377	Baseline	Not Hispanic or Latino	48	Female	White	8
44627	Baseline	Not Hispanic or Latino	48	Male	White	9
57848	Baseline	Hispanic or Latino	48	Female	White	7
66863	Baseline	Not Hispanic or Latino	48	Female	White	9
10252	Baseline	Hispanic or Latino	49	Male	White	7
11407	Baseline	Not Hispanic or Latino	49	Female	Black or African American	5
12088	Baseline	Hispanic or Latino	49	Female	White	8
14198	Baseline	Hispanic or Latino	49	Female	White	8
15698	Baseline	Not Hispanic or Latino	49	Female	White	8
16378	Baseline	Not Hispanic or Latino	49	Female	White	9
17857	Baseline	Not Hispanic or Latino	49	Male	White	8
21791	Baseline	Hispanic or Latino	49	Male	White	9
22039	Baseline	Not Hispanic or Latino	49	Female	Black or African American	9
22901	Baseline	Not Hispanic or Latino	49	Male	White	9
27402	Baseline	Not Hispanic or Latino	49	Female	White	9
41887	Baseline	Not Hispanic or Latino	49	Female	Asian	9
43254	Baseline	Hispanic or Latino	49	Male	White	8
46778	Baseline	Hispanic or Latino	49	Female	White	8
54913	Baseline	Not Hispanic or Latino	49	Female	White	9
55470	Baseline	Hispanic or Latino	49	Male	White	6
58763	Baseline	Not Hispanic or Latino	49	Female	White	9
61280	Baseline	Not Hispanic or Latino	49	Male	White	8
67040	Baseline	Not Hispanic or Latino	49	Female	White	9
74691	Baseline	Not Hispanic or Latino	49	Female	White	9
11945	Baseline	Hispanic or Latino	50	Male	White	7
12617	Baseline	Not Hispanic or Latino	50	Male	Black or African American	9
12865	Baseline	Not Hispanic or Latino	50	Female	White	7
13835	Baseline	Not Hispanic or Latino	50	Male	White	8
17682	Baseline	Hispanic or Latino	50	Male	White	6
17686	Baseline	Hispanic or Latino	50	Male	White	8
17873	Baseline	Hispanic or Latino	50	Female	Black or African American	8
18631	Baseline	Hispanic or Latino	50	Female	White	7
18716	Baseline	Not Hispanic or Latino	50	Female	White	8
21900	Baseline	Hispanic or Latino	50	Female	White	7
22952	Baseline	Not Hispanic or Latino	50	Female	White	8
26179	Baseline	Not Hispanic or Latino	50	Female	Black or African American	7
32117	Baseline	Not Hispanic or Latino	50	Female	White	8
39629	Baseline	Not Hispanic or Latino	50	Male	White	6
40867	Baseline	Not Hispanic or Latino	50	Male	White	8
45016	Baseline	Hispanic or Latino	50	Male	White	8
45421	Baseline	Not Hispanic or Latino	50	Female	White	8
47436	Baseline	Hispanic or Latino	50	Female	White	9
48804	Baseline	Not Hispanic or Latino	50	Female	American Indian or Alaska Native and White	9
62683	Baseline	Hispanic or Latino	50	Female	White	8
68604	Baseline	Hispanic or Latino	50	Female	White	8
68642	Baseline	Hispanic or Latino	50	Female	White	5
70699	Baseline	Not provided	50	Male	White	9
12183	Baseline	Not Hispanic or Latino	51	Female	White	8
12446	Baseline	Not Hispanic or Latino	51	Male	White	8
13849	Baseline	Hispanic or Latino	51	Female	White	6
14379	Baseline	Not Hispanic or Latino	51	Female	White	9
15485	Baseline	Not Hispanic or Latino	51	Male	White	8
15805	Baseline	Not Hispanic or Latino	51	Male	White	9
16470	Baseline	Not Hispanic or Latino	51	Female	White	9
18152	Baseline	Hispanic or Latino	51	Female	White	9
18701	Baseline	Hispanic or Latino	51	Female	White	6
22271	Baseline	Hispanic or Latino	51	Male	White	9
24461	Baseline	Not Hispanic or Latino	51	Male	White	6
24899	Baseline	Not Hispanic or Latino	51	Female	Black or African American	8
25905	Baseline	Hispanic or Latino	51	Male	White	8
28081	Baseline	Not Hispanic or Latino	51	Female	White	7
28865	Baseline	Not Hispanic or Latino	51	Female	White	9
46033	Baseline	Hispanic or Latino	51	Male	White	8
47553	Baseline	Hispanic or Latino	51	Female	White	7
48993	Baseline	Not Hispanic or Latino	51	Male	Black or African American	9
56989	Baseline	Hispanic or Latino	51	Female	White	7
58887	Baseline	Not Hispanic or Latino	51	Female	White	9
68792	Baseline	Not Hispanic or Latino	51	Female	White	8
73796	Baseline	Not Hispanic or Latino	51	Female	White	7
74671	Baseline	Not Hispanic or Latino	51	Male	White	8
10643	Baseline	Hispanic or Latino	52	Female	White	8
11861	Baseline	Not Hispanic or Latino	52	Male	White	9
13770	Baseline	Hispanic or Latino	52	Female	White	8
14041	Baseline	Not Hispanic or Latino	52	Male	White	8
14617	Baseline	Not Hispanic or Latino	52	Female	Black or African American	9
15215	Baseline	Not Hispanic or Latino	52	Female	White	7
18424	Baseline	Hispanic or Latino	52	Female	White	7
23856	Baseline	Not Hispanic or Latino	52	Male	White	8
24454	Baseline	Hispanic or Latino	52	Male	White	7
43402	Baseline	Hispanic or Latino	52	Male	White	8
54935	Baseline	Not Hispanic or Latino	52	Female	White	6
56377	Baseline	Hispanic or Latino	52	Female	White	8
57416	Baseline	Not Hispanic or Latino	52	Female	Black or African American	9
59096	Baseline	Hispanic or Latino	52	Female	White	9
60399	Baseline	Not Hispanic or Latino	52	Female	White	8
62488	Baseline	Hispanic or Latino	52	Female	White	7
68572	Baseline	Not Hispanic or Latino	52	Female	White	9
69975	Baseline	Not Hispanic or Latino	52	Female	White	8
70909	Baseline	Hispanic or Latino	52	Female	Black or African American	6
74984	Baseline	Not Hispanic or Latino	52	Male	White	8
10103	Baseline	Hispanic or Latino	53	Female	White	7
12426	Baseline	Not Hispanic or Latino	53	Male	White	9
12547	Baseline	Not Hispanic or Latino	53	Female	White	9
12771	Baseline	Not Hispanic or Latino	53	Female	Black or African American	8
13474	Baseline	Not Hispanic or Latino	53	Male	White	7
14613	Baseline	Not Hispanic or Latino	53	Female	White	9
17398	Baseline	Hispanic or Latino	53	Female	White	7
18782	Baseline	Not Hispanic or Latino	53	Female	Black or African American	8
19545	Baseline	Hispanic or Latino	53	Male		6
20040	Baseline	Not Hispanic or Latino	53	Male	White	7
23222	Baseline	Not Hispanic or Latino	53	Male	White	6
23244	Baseline	Not Hispanic or Latino	53	Female	White	7
23845	Baseline	Not Hispanic or Latino	53	Female	Black or African American	9
24276	Baseline	Not Hispanic or Latino	53	Female	White	8
24370	Baseline	Not Hispanic or Latino	53	Female	Black or African American	9
27180	Baseline	Not Hispanic or Latino	53	Male	White	8
28554	Baseline	Not Hispanic or Latino	53	Female	White	8
38270	Baseline	Not Hispanic or Latino	53	Male	White	9
40659	Baseline	Not Hispanic or Latino	53	Female	White	9
41366	Baseline	Not Hispanic or Latino	53	Male	White	8
42284	Baseline	Not Hispanic or Latino	53	Male	White	7
43029	Baseline	Not Hispanic or Latino	53	Female	White	7
43219	Baseline	Not Hispanic or Latino	53	Female	White	6
43698	Baseline	Hispanic or Latino	53	Female	White	7
44377	Baseline	Not Hispanic or Latino	53	Female	Asian	7
45519	Baseline	Not Hispanic or Latino	53	Female	White	7
46403	Baseline	Not Hispanic or Latino	53	Female	Black or African American	7
58813	Baseline	Hispanic or Latino	53	Male	White	7
62366	Baseline	Not Hispanic or Latino	53	Male	White	8
62583	Baseline	Hispanic or Latino	53	Male	American Indian or Alaska Native	7
11057	Baseline	Hispanic or Latino	54	Male	American Indian or Alaska Native	6
12037	Baseline	Hispanic or Latino	54	Male	White	5
16154	Baseline	Not Hispanic or Latino	54	Female	Black or African American	8
17909	Baseline	Hispanic or Latino	54	Male	White	9
18705	Baseline	Not Hispanic or Latino	54	Male	American Indian or Alaska Native and Black or African American	7
21225	Baseline	Not Hispanic or Latino	54	Male	Black or African American	8
25405	Baseline	Hispanic or Latino	54	Female	White	8
25493	Baseline	Not Hispanic or Latino	54	Female	White	9
25975	Baseline	Not Hispanic or Latino	54	Male	White	9
26641	Baseline	Hispanic or Latino	54	Female	White	8
27624	Baseline	Not Hispanic or Latino	54	Female	White	7
28495	Baseline	Not Hispanic or Latino	54	Male	White	8
32156	Baseline	Not Hispanic or Latino	54	Female	Black or African American	3
40446	Baseline	Hispanic or Latino	54	Male	White	8
41536	Baseline	Not Hispanic or Latino	54	Male	White	8
43227	Baseline	Hispanic or Latino	54	Female	White	6
47361	Baseline	Not Hispanic or Latino	54	Male	White	8
50386	Baseline	Not Hispanic or Latino	54	Female	Black or African American	7
54865	Baseline	Hispanic or Latino	54	Male	White	7
56552	Baseline	Not Hispanic or Latino	54	Male	White	9
56562	Baseline	Hispanic or Latino	54	Male	White	9
60385	Baseline	Not Hispanic or Latino	54	Male	White	8
60633	Baseline	Hispanic or Latino	54	Male	White	8
61507	Baseline	Not Hispanic or Latino	54	Female	Black or African American	9
65967	Baseline		54	Female	Black or African American	9
71948	Baseline	Not Hispanic or Latino	54	Male	White	6
10445	Baseline	Hispanic or Latino	55	Male	American Indian or Alaska Native	5
13605	Baseline	Hispanic or Latino	55	Male	White	8
17577	Baseline	Hispanic or Latino	55	Male	White	8
18700	Baseline	Hispanic or Latino	55	Male	White	7
21885	Baseline	Hispanic or Latino	55	Male	White	8
28052	Baseline	Hispanic or Latino	55	Female	White	7
28701	Baseline	Not Hispanic or Latino	55	Male	Black or African American	9
32392	Baseline	Not Hispanic or Latino	55	Male	White	7
33528	Baseline	Not Hispanic or Latino	55	Male	Black or African American	7
40294	Baseline	Not Hispanic or Latino	55	Male	White	8
43599	Baseline	Not Hispanic or Latino	55	Female		7
49999	Baseline	Hispanic or Latino	55	Male	White	6
55592	Baseline	Not Hispanic or Latino	55	Female	White	6
62268	Baseline	Hispanic or Latino	55	Male	White	9
76937	Baseline	Hispanic or Latino	55	Male	White	5
14033	Baseline	Not Hispanic or Latino	56	Female	White	9
15208	Baseline	Not Hispanic or Latino	56	Female	White	9
17390	Baseline	Not Hispanic or Latino	56	Female	Asian	9
17979	Baseline	Hispanic or Latino	56	Female	White	9
18890	Baseline	Hispanic or Latino	56	Male	White	7
19913	Baseline	Not Hispanic or Latino	56	Male	White	9
20014	Baseline	Hispanic or Latino	56	Male	American Indian or Alaska Native	3
21503	Baseline	Not Hispanic or Latino	56	Female	White	7
22686	Baseline	Not Hispanic or Latino	56	Female	White	8
28392	Baseline	Not Hispanic or Latino	56	Male	White	8
32233	Baseline	Hispanic or Latino	56	Female		7
32961	Baseline	Not Hispanic or Latino	56	Female	White	6
35353	Baseline	Not Hispanic or Latino	56	Female	Black or African American	3
43039	Baseline	Not Hispanic or Latino	56	Male	White	7
45521	Baseline	Hispanic or Latino	56	Male	White	6
47109	Baseline	Not Hispanic or Latino	56	Female	White	9
47866	Baseline	Not Hispanic or Latino	56	Female	White	9
55588	Baseline	Not Hispanic or Latino	56	Male	White	7
60086	Baseline	Not Hispanic or Latino	56	Female	Black or African American	7
60759	Baseline	Hispanic or Latino	56	Female	American Indian or Alaska Native	8
76292	Baseline	Not Hispanic or Latino	56	Female	White	8
14404	Baseline	Not Hispanic or Latino	57	Female		6
15200	Baseline	Not Hispanic or Latino	57	Male	White	7
18169	Baseline	Not Hispanic or Latino	57	Female	Black or African American	9
19570	Baseline	Not Hispanic or Latino	57	Female	White	7
21861	Baseline	Hispanic or Latino	57	Female	Black or African American	8
28136	Baseline	Not Hispanic or Latino	57	Female	White	9
44781	Baseline	Hispanic or Latino	57	Male	White	6
60702	Baseline	Not Hispanic or Latino	57	Male	White	6
71781	Baseline	Hispanic or Latino	57	Female		7
73356	Baseline	Not Hispanic or Latino	57	Female	White	8
10510	Baseline	Hispanic or Latino	58	Female	White	7
10579	Baseline	Not Hispanic or Latino	58	Male	White	8
11666	Baseline	Hispanic or Latino	58	Female	American Indian or Alaska Native	9
13315	Baseline	Hispanic or Latino	58	Female	White	6
14559	Baseline	Not Hispanic or Latino	58	Female	White	7
15009	Baseline	Not Hispanic or Latino	58	Male	White	9
16019	Baseline	Not Hispanic or Latino	58	Female	Asian	7
18986	Baseline	Hispanic or Latino	58	Male	Asian	5
30615	Baseline	Not Hispanic or Latino	58	Female	Black or African American	6
39495	Baseline	Not Hispanic or Latino	58	Female	Asian	2
39968	Baseline	Not Hispanic or Latino	58	Female	White	8
43845	Baseline	Hispanic or Latino	58	Female	White	9
71276	Baseline	Not Hispanic or Latino	58	Male	White	8
73620	Baseline	Not Hispanic or Latino	58	Female	Black or African American	7
10734	Baseline	Not Hispanic or Latino	59	Female	White	8
11902	Baseline	Not Hispanic or Latino	59	Male	White	8
12487	Baseline	Not Hispanic or Latino	59	Male	White	8
14885	Baseline	Not Hispanic or Latino	59	Male	White	6
15176	Baseline	Not Hispanic or Latino	59	Male	White	9
19187	Baseline	Hispanic or Latino	59	Female	White	7
28467	Baseline	Not Hispanic or Latino	59	Female	White	7
40049	Baseline	Not Hispanic or Latino	59	Male	White	8
61575	Baseline	Hispanic or Latino	59	Female	White	6
62508	Baseline	Not Hispanic or Latino	59	Female	White	8
10545	Baseline	Hispanic or Latino	60	Female	American Indian or Alaska Native	7
10772	Baseline	Hispanic or Latino	60	Female	White	7
13451	Baseline	Not Hispanic or Latino	60	Female	White	9
13761	Baseline	Not Hispanic or Latino	60	Male	Black or African American	7
14805	Baseline	Not Hispanic or Latino	60	Female		9
17486	Baseline	Hispanic or Latino	60	Female	White	7
18111	Baseline	Not Hispanic or Latino	60	Female	White	9
18580	Baseline	Hispanic or Latino	60	Female	Black or African American	5
21265	Baseline	Not Hispanic or Latino	60	Female	White	8
22254	Baseline	Not Hispanic or Latino	60	Female	White	8
26087	Baseline	Not Hispanic or Latino	60	Female	Black or African American	8
32127	Baseline	Hispanic or Latino	60	Female	White	9
45365	Baseline	Hispanic or Latino	60	Female	White	9
54773	Baseline	Not Hispanic or Latino	60	Female	White	9
56764	Baseline	Not Hispanic or Latino	60	Male	Black or African American	7
57396	Baseline	Not Hispanic or Latino	60	Male	White	3
59867	Baseline	Hispanic or Latino	60	Male	White	8
83455	Baseline	Hispanic or Latino	60	Male	White	7
11252	Baseline	Hispanic or Latino	61	Male	White	6
12579	Baseline	Hispanic or Latino	61	Female	White	6
13716	Baseline	Not Hispanic or Latino	61	Male	Native Hawaiian or Other Pacific Islander	8
14951	Baseline	Not Hispanic or Latino	61	Male	Black or African American	8
15109	Baseline	Not Hispanic or Latino	61	Female	White	9
16788	Baseline	Not Hispanic or Latino	61	Male	White	7
17985	Baseline	Not Hispanic or Latino	61	Female	White	9
18708	Baseline	Hispanic or Latino	61	Female	White	7
19741	Baseline	Not Hispanic or Latino	61	Male	Black or African American	8
23294	Baseline	Hispanic or Latino	61	Male	White	7
24025	Baseline	Not Hispanic or Latino	61	Female	White	8
24558	Baseline	Hispanic or Latino	61	Male		7
25489	Baseline	Hispanic or Latino	61	Female	Black or African American	9
27087	Baseline	Not Hispanic or Latino	61	Female	AsianAmerican Indian or Alaska Native	7
39296	Baseline	Not Hispanic or Latino	61	Female	White	9
43118	Baseline	Hispanic or Latino	61	Female	White	6
43992	Baseline	Not Hispanic or Latino	61	Female	American Indian or Alaska Native	7
48820	Baseline	Not Hispanic or Latino	61	Male	White	7
54807	Baseline	Not Hispanic or Latino	61	Male	White	7
70932	Baseline	Not Hispanic or Latino	61	Male	Asian	9
72453	Baseline	Not Hispanic or Latino	61	Female	White	7
12084	Baseline	Hispanic or Latino	62	Male	White	8
13090	Baseline	Hispanic or Latino	62	Female	White	8
14862	Baseline	Not Hispanic or Latino	62	Male	White	9
14868	Baseline	Not Hispanic or Latino	62	Male	White	6
16262	Baseline	Not Hispanic or Latino	62	Female	White	8
19023	Baseline	Not Hispanic or Latino	62	Male	White	6
19201	Baseline	Hispanic or Latino	62	Female	White	8
22233	Baseline	Not Hispanic or Latino	62	Female	White	9
25871	Baseline	Not Hispanic or Latino	62	Female	Asian	9
25915	Baseline	Not Hispanic or Latino	62	Female	White	9
27355	Baseline	Not Hispanic or Latino	62	Male	White	8
33698	Baseline	Not Hispanic or Latino	62	Female	White	9
49699	Baseline	Not provided	62	Female	White	8
55726	Baseline	Not Hispanic or Latino	62	Female	White	6
71311	Baseline	Not Hispanic or Latino	62	Female	White	8
12603	Baseline	Not Hispanic or Latino	63	Female	White	9
13528	Baseline	Hispanic or Latino	63	Female	White	8
15045	Baseline	Not Hispanic or Latino	63	Male	American Indian or Alaska Native and Black or African American	8
15554	Baseline	Not Hispanic or Latino	63	Female	White	8
16236	Baseline	Not Hispanic or Latino	63	Male	White	9
16741	Baseline	Not Hispanic or Latino	63	Male	White	9
16932	Baseline	Not Hispanic or Latino	63	Female	White	9
18069	Baseline	Not Hispanic or Latino	63	Male	White	4
18961	Baseline	Not Hispanic or Latino	63	Female	Black or African American	8
19149	Baseline	Hispanic or Latino	63	Male	Black or African American	5
22511	Baseline	Hispanic or Latino	63	Male	White	6
22654	Baseline	Not Hispanic or Latino	63	Male	White	7
24031	Baseline	Not Hispanic or Latino	63	Female	Black or African American	5
24279	Baseline	Not Hispanic or Latino	63	Female	Black or African American	7
24385	Baseline	Not Hispanic or Latino	63	Female	White	9
24393	Baseline	Not Hispanic or Latino	63	Female	White	7
34329	Baseline	Not Hispanic or Latino	63	Female	White	5
40939	Baseline	Not Hispanic or Latino	63	Male	White	9
56132	Baseline	Not Hispanic or Latino	63	Female	White	7
56663	Baseline	Hispanic or Latino	63	Male	White	3
59613	Baseline	Hispanic or Latino	63	Female	White	7
62827	Baseline	Not Hispanic or Latino	63	Female	White	6
73583	Baseline	Not Hispanic or Latino	63	Female	White	8
77132	Baseline	Not Hispanic or Latino	63	Female	Black or African American	9
10034	Baseline	Hispanic or Latino	64	Male	White	8
11002	Baseline	Not Hispanic or Latino	64	Male	White	8
12703	Baseline	Not Hispanic or Latino	64	Male	White	6
15891	Baseline	Not Hispanic or Latino	64	Female	White	9
16200	Baseline	Not Hispanic or Latino	64	Female	White	5
17606	Baseline	Hispanic or Latino	64	Female	White	7
17782	Baseline	Hispanic or Latino	64	Female	White	7
21459	Baseline	Not Hispanic or Latino	64	Male	White	9
25775	Baseline	Not Hispanic or Latino	64	Female	Black or African American	7
38040	Baseline	Not Hispanic or Latino	64	Male	White	5
41706	Baseline	Not Hispanic or Latino	64	Female	Black or African American	7
41721	Baseline	Not Hispanic or Latino	64	Female	White	6
45169	Baseline	Hispanic or Latino	64	Female	White	8
46503	Baseline	Not Hispanic or Latino	64	Male	White	8
48199	Baseline	Not Hispanic or Latino	64	Female	White	4
50963	Baseline	Not Hispanic or Latino	64	Female	White	8
62207	Baseline	Not Hispanic or Latino	64	Female	White	8
68237	Baseline	Not Hispanic or Latino	64	Female	White	9
71688	Baseline	Not Hispanic or Latino	64	Male	White	6
76914	Baseline	Not Hispanic or Latino	64	Male	White	6
10344	Baseline	Not Hispanic or Latino	65	Female	White	5
11127	Baseline	Hispanic or Latino	65	Male	White	6
15469	Baseline	Not Hispanic or Latino	65	Female		9
16233	Baseline	Not Hispanic or Latino	65	Female	White	7
25591	Baseline	Hispanic or Latino	65	Male	White	7
28415	Baseline	Not Hispanic or Latino	65	Female	White	7
28732	Baseline	Not Hispanic or Latino	65	Female	White	6
48781	Baseline	Not provided	65	Female	White	8
51286	Baseline	Not Hispanic or Latino	65	Female	White	8
56517	Baseline	Hispanic or Latino	65	Female	White	8
58893	Baseline	Not Hispanic or Latino	65	Female	Black or African American	7
10307	Baseline	Hispanic or Latino	66	Female	White	6
10578	Baseline	Hispanic or Latino	66	Male	Black or African American	2
10831	Baseline	Not Hispanic or Latino	66	Male	White	9
12045	Baseline	Hispanic or Latino	66	Male	White	2
13681	Baseline	Not Hispanic or Latino	66	Female	White	6
14281	Baseline	Not Hispanic or Latino	66	Female	White	7
16012	Baseline	Not Hispanic or Latino	66	Female	White	7
22913	Baseline	Hispanic or Latino	66	Male	White	8
23581	Baseline	Not Hispanic or Latino	66	Male	White	8
26206	Baseline	Not Hispanic or Latino	66	Female	Black or African American	8
37491	Baseline	Hispanic or Latino	66	Female	White	8
38393	Baseline	Not Hispanic or Latino	66	Male	White	7
46216	Baseline	Hispanic or Latino	66	Male	White	6
60823	Baseline	Not Hispanic or Latino	66	Male	White	5
10434	Baseline	Hispanic or Latino	67	Female	White	8
12962	Baseline	Hispanic or Latino	67	Male	White	6
16335	Baseline	Not Hispanic or Latino	67	Female	Asian	6
17946	Baseline	Hispanic or Latino	67	Female	Black or African American	6
26323	Baseline	Not Hispanic or Latino	67	Male	White	9
38752	Baseline	Not Hispanic or Latino	67	Male	White	8
42292	Baseline	Not Hispanic or Latino	67	Female	White	7
45983	Baseline	Not Hispanic or Latino	67	Female	White	6
57371	Baseline	Not Hispanic or Latino	67	Male	White	6
58195	Baseline	Not Hispanic or Latino	67	Female	White	2
60262	Baseline	Not Hispanic or Latino	67	Male	White	7
76990	Baseline	Not Hispanic or Latino	67	Female	White	7
12361	Baseline	Not Hispanic or Latino	68	Female	Black or African American	7
17005	Baseline	Not Hispanic or Latino	68	Male		9
19126	Baseline	Hispanic or Latino	68	Male	Black or African American	6
23265	Baseline	Not Hispanic or Latino	68	Male	White	8
49752	Baseline	Not provided	68	Male	White	6
56105	Baseline	Hispanic or Latino	68	Male	White	8
69412	Baseline	Not Hispanic or Latino	68	Male	White	7
73357	Baseline	Not Hispanic or Latino	68	Male	White	9
10070	Baseline	Hispanic or Latino	69	Female	White	7
12506	Baseline	Hispanic or Latino	69	Female	White	6
17848	Baseline	Not Hispanic or Latino	69	Male	Asian	7
18246	Baseline	Hispanic or Latino	69	Female	White	3
18830	Baseline	Hispanic or Latino	69	Male	White	5
21886	Baseline	Not Hispanic or Latino	69	Female	White	9
25019	Baseline	Not Hispanic or Latino	69	Male	White	5
34207	Baseline	Hispanic or Latino	69	Female	White	8
39910	Baseline	Not Hispanic or Latino	69	Female	Black or African American	8
42515	Baseline	Not Hispanic or Latino	69	Male	White	7
45190	Baseline	Hispanic or Latino	69	Female	White	9
56289	Baseline	Not Hispanic or Latino	69	Female	White	8
61980	Baseline	Hispanic or Latino	69	Female	White	7
70988	Baseline	Not Hispanic or Latino	69	Female	White	7
78011	Baseline	Not Hispanic or Latino	69	Male	Black or African American	7
10004	Baseline	Hispanic or Latino	70	Female	White	7
10215	Baseline	Hispanic or Latino	70	Male	White	7
10792	Baseline	Not Hispanic or Latino	70	Female	Asian	7
11540	Baseline	Not Hispanic or Latino	70	Female	White	9
12219	Baseline	Hispanic or Latino	70	Male	White	6
13949	Baseline	Not Hispanic or Latino	70	Male	White	8
19324	Baseline	Not Hispanic or Latino	70	Male	White	9
20662	Baseline	Not Hispanic or Latino	70	Male	White	5
32469	Baseline	Not Hispanic or Latino	70	Female	Black or African American	7
33788	Baseline	Not Hispanic or Latino	70	Female	White	7
42221	Baseline	Not Hispanic or Latino	70	Male	White	7
43475	Baseline	Not Hispanic or Latino	70	Male	White	8
46708	Baseline	Not Hispanic or Latino	70	Female	White	6
46842	Baseline	Not Hispanic or Latino	70	Female	White	6
57134	Baseline	Hispanic or Latino	70	Female	White	5
60177	Baseline	Not Hispanic or Latino	70	Male	White	8
60483	Baseline	Not Hispanic or Latino	70	Male	White	8
61745	Baseline	Not Hispanic or Latino	70	Female	Black or African American	6
69666	Baseline	Not Hispanic or Latino	70	Female	White	8
70898	Baseline	Not Hispanic or Latino	70	Male	White	4
71323	Baseline	Not Hispanic or Latino	70	Male	White	8
71834	Baseline	Not Hispanic or Latino	70	Female	Asian	9
90573	Baseline	Hispanic or Latino	70	Female	American Indian or Alaska Native	7
12392	Baseline	Not Hispanic or Latino	71	Female	White	4
18033	Baseline	Hispanic or Latino	71	Male	White	7
18245	Baseline	Not Hispanic or Latino	71	Male	White	7
18478	Baseline	Not Hispanic or Latino	71	Female	White	8
18755	Baseline	Hispanic or Latino	71	Male		6
19632	Baseline	Hispanic or Latino	71	Female	Black or African American	1
23515	Baseline	Not Hispanic or Latino	71	Female	White	8
25141	Baseline	Not Hispanic or Latino	71	Male	White	8
27361	Baseline	Hispanic or Latino	71	Female	White	7
27425	Baseline	Not Hispanic or Latino	71	Female	Black or African American	7
28728	Baseline	Not Hispanic or Latino	71	Male	White	6
40221	Baseline	Not Hispanic or Latino	71	Female	White	5
41769	Baseline		71	Male	White	3
43496	Baseline	Not Hispanic or Latino	71	Male	White	9
45079	Baseline	Hispanic or Latino	71	Female	White	7
46379	Baseline	Hispanic or Latino	71	Female	White	5
55537	Baseline	Not Hispanic or Latino	71	Female	White	8
57478	Baseline	Not Hispanic or Latino	71	Male	White	7
71537	Baseline	Not Hispanic or Latino	71	Female	White	9
10109	Baseline	Not Hispanic or Latino	72	Male	White	6
10173	Baseline	Hispanic or Latino	72	Female	White	7
10565	Baseline	Not Hispanic or Latino	72	Female	White	6
11164	Baseline	Hispanic or Latino	72	Male	American Indian or Alaska Native	7
12402	Baseline	Hispanic or Latino	72	Male	White	8
15578	Baseline	Not Hispanic or Latino	72	Female	White	8
15622	Baseline	Not Hispanic or Latino	72	Male	Black or African American	3
24520	Baseline	Not Hispanic or Latino	72	Female	White	5
26736	Baseline	Not Hispanic or Latino	72	Female	White	8
31832	Baseline	Not Hispanic or Latino	72	Female	White	8
34104	Baseline	Not Hispanic or Latino	72	Male	White	8
36597	Baseline	Hispanic or Latino	72	Male	White	5
43513	Baseline	Hispanic or Latino	72	Male	White	6
56608	Baseline	Not Hispanic or Latino	72	Female	White	7
56627	Baseline	Hispanic or Latino	72	Female	White	7
57109	Baseline	Hispanic or Latino	72	Male	White	5
57226	Baseline	Not Hispanic or Latino	72	Male	White	6
71965	Baseline	Not Hispanic or Latino	72	Male	White	8
10372	Baseline	Hispanic or Latino	73	Female	White	8
11402	Baseline	Hispanic or Latino	73	Male	White	8
14105	Baseline	Not Hispanic or Latino	73	Male	White	8
19555	Baseline	Not Hispanic or Latino	73	Female	White	6
29163	Baseline	Not Hispanic or Latino	73	Male	White	8
34408	Baseline	Not Hispanic or Latino	73	Female	White	3
37681	Baseline	Not Hispanic or Latino	73	Male	White	4
40130	Baseline	Not Hispanic or Latino	73	Female	White	9
42559	Baseline	Not Hispanic or Latino	73	Male	White	5
47127	Baseline	Not Hispanic or Latino	73	Female	White	4
50893	Baseline	Hispanic or Latino	73	Male		8
61506	Baseline	Hispanic or Latino	73	Female	White	5
62486	Baseline	Hispanic or Latino	73	Male	White	6
66243	Baseline	Not Hispanic or Latino	73	Female	White	7
66747	Baseline	Not Hispanic or Latino	73	Female	White	7
73896	Baseline	Not Hispanic or Latino	73	Male	White	8
74385	Baseline	Not Hispanic or Latino	73	Male	White	5
75382	Baseline	Not Hispanic or Latino	73	Female		7
10303	Baseline	Hispanic or Latino	74	Male	American Indian or Alaska Native	9
10845	Baseline	Hispanic or Latino	74	Female	White	7
11709	Baseline	Hispanic or Latino	74	Male	American Indian or Alaska Native	7
15246	Baseline	Not Hispanic or Latino	74	Female	White	7
15399	Baseline	Not Hispanic or Latino	74	Female	White	9
16657	Baseline	Not Hispanic or Latino	74	Male	White	8
16925	Baseline	Not Hispanic or Latino	74	Male	White	8
19144	Baseline	Not Hispanic or Latino	74	Male	White	9
21474	Baseline	Hispanic or Latino	74	Female	White	7
26279	Baseline	Not Hispanic or Latino	74	Male	White	7
27842	Baseline	Not Hispanic or Latino	74	Male	White	8
41961	Baseline	Not Hispanic or Latino	74	Female	White	8
57103	Baseline	Hispanic or Latino	74	Male	White	7
69968	Baseline	Not Hispanic or Latino	74	Female	White	9
76117	Baseline	Hispanic or Latino	74	Male	White	6
10191	Baseline	Hispanic or Latino	75	Male	American Indian or Alaska Native	6
10379	Baseline	Not Hispanic or Latino	75	Male	Black or African American	6
10820	Baseline	Hispanic or Latino	75	Female	White	8
11548	Baseline	Not Hispanic or Latino	75	Male	White	6
11822	Baseline	Not Hispanic or Latino	75	Male	White	8
16514	Baseline	Not Hispanic or Latino	75	Male	Black or African American	9
17025	Baseline	Not Hispanic or Latino	75	Male	White	8
17395	Baseline	Hispanic or Latino	75	Female	White	5
19761	Baseline	Hispanic or Latino	75	Male	White	8
27519	Baseline	Not Hispanic or Latino	75	Female	Black or African American	8
71094	Baseline	Not Hispanic or Latino	75	Male	White	7
73812	Baseline	Not Hispanic or Latino	75	Female	White	9
92878	Baseline	Hispanic or Latino	75	Female	White	8
13795	Baseline	Not Hispanic or Latino	76	Male	White	3
15078	Baseline	Not Hispanic or Latino	76	Male	White	5
15510	Baseline	Not Hispanic or Latino	76	Male	White	5
16810	Baseline	Not Hispanic or Latino	76	Female	White	7
17058	Baseline	Not Hispanic or Latino	76	Female	White	9
17827	Baseline	Not Hispanic or Latino	76	Female	White	7
23818	Baseline	Not Hispanic or Latino	76	Female	White	7
25012	Baseline	Not Hispanic or Latino	76	Female		5
25656	Baseline	Not Hispanic or Latino	76	Female	White	7
40498	Baseline	Not Hispanic or Latino	76	Male	White	8
56782	Baseline	Not Hispanic or Latino	76	Male	White	5
61649	Baseline	Not Hispanic or Latino	76	Female	White	4
12758	Baseline	Hispanic or Latino	77	Male	American Indian or Alaska Native	5
19489	Baseline	Hispanic or Latino	77	Female	White	3
26375	Baseline	Not Hispanic or Latino	77	Male	White	6
29215	Baseline	Not Hispanic or Latino	77	Male	Black or African American	7
40218	Baseline	Not Hispanic or Latino	77	Female	White	8
44818	Baseline	Not provided	77	Female	White	8
12458	Baseline	Hispanic or Latino	78	Female	American Indian or Alaska Native	5
17153	Baseline	Not Hispanic or Latino	78	Female	White	8
17666	Baseline	Hispanic or Latino	78	Male	White	7
22732	Baseline	Not Hispanic or Latino	78	Male	White	6
26648	Baseline	Not Hispanic or Latino	78	Female	White	6
27556	Baseline	Not Hispanic or Latino	78	Male	White	6
33936	Baseline		78	Female	White	8
42982	Baseline	Not Hispanic or Latino	78	Male	White	2
46875	Baseline	Not Hispanic or Latino	78	Female	White	3
54424	Baseline	Not Hispanic or Latino	78	Male	White	7
55355	Baseline	Hispanic or Latino	78	Female	American Indian or Alaska Native	5
56968	Baseline	Not Hispanic or Latino	78	Male	White	8
12166	Baseline	Not Hispanic or Latino	79	Male	American Indian or Alaska Native	4
28585	Baseline	Hispanic or Latino	79	Male	American Indian or Alaska Native	8
38478	Baseline	Not Hispanic or Latino	79	Male	American Indian or Alaska Native	4
38609	Baseline	Not Hispanic or Latino	79	Female	White	6
55284	Baseline	Not Hispanic or Latino	79	Male	White	5
62642	Baseline	Hispanic or Latino	79	Male	White	7
72611	Baseline	Not Hispanic or Latino	79	Male	White	7
10334	Baseline	Not Hispanic or Latino	80	Female	White	6
10543	Baseline	Not Hispanic or Latino	80	Male	White	6
11017	Baseline	Not Hispanic or Latino	80	Female	Black or African American	6
11555	Baseline	Hispanic or Latino	80	Male	White	5
11757	Baseline	Not Hispanic or Latino	80	Male	White	4
12331	Baseline	Not Hispanic or Latino	80	Male	White	5
16266	Baseline	Not Hispanic or Latino	80	Male	White	8
16428	Baseline	Not Hispanic or Latino	80	Male	Black or African American	8
16440	Baseline	Not Hispanic or Latino	80	Female	White	8
17910	Baseline	Hispanic or Latino	80	Male	White	7
17932	Baseline	Not Hispanic or Latino	80	Male	Black or African American	9
18573	Baseline	Not Hispanic or Latino	80	Female	White	6
19464	Baseline	Hispanic or Latino	80	Female	Black or African American	8
19702	Baseline	Hispanic or Latino	80	Female	White	8
20035	Baseline	Not Hispanic or Latino	80	Female	White	6
22873	Baseline	Not Hispanic or Latino	80	Male	White	4
25203	Baseline	Not Hispanic or Latino	80	Female	White	6
25206	Baseline	Not Hispanic or Latino	80	Female	White	6
33547	Baseline	Not Hispanic or Latino	80	Male	White	6
38970	Baseline	Not Hispanic or Latino	80	Male	White	7
39989	Baseline	Not Hispanic or Latino	80	Female	White	7
41914	Baseline	Not Hispanic or Latino	80	Female	White	7
45683	Baseline	Not Hispanic or Latino	80	Female	Black or African American	9
56436	Baseline	Not Hispanic or Latino	80	Male	White	8
61151	Baseline	Hispanic or Latino	80	Female	White	7
70025	Baseline	Not Hispanic or Latino	80	Male	White	5
72598	Baseline	Not Hispanic or Latino	80	Male	White	7
10049	Baseline	Hispanic or Latino	81	Male	American Indian or Alaska Native	7
15479	Baseline	Not Hispanic or Latino	81	Female	White	7
15743	Baseline	Not Hispanic or Latino	81	Male	White	6
16890	Baseline	Not Hispanic or Latino	81	Female		9
17305	Baseline	Not Hispanic or Latino	81	Male	White	7
17368	Baseline	Hispanic or Latino	81	Male	White	9
17952	Baseline	Not Hispanic or Latino	81	Male	White	3
19500	Baseline	Not Hispanic or Latino	81	Female	White	7
21431	Baseline	Not Hispanic or Latino	81	Male	White	2
22502	Baseline	Not Hispanic or Latino	81	Female	White	7
25189	Baseline	Not Hispanic or Latino	81	Female	White	7
38691	Baseline	Not Hispanic or Latino	81	Male	White	9
42177	Baseline	Not Hispanic or Latino	81	Female	White	6
42768	Baseline	Not Hispanic or Latino	81	Female	White	5
54630	Baseline	Hispanic or Latino	81	Male	White	7
56485	Baseline	Not Hispanic or Latino	81	Male	White	6
60439	Baseline	Not Hispanic or Latino	81	Female	White	9
61265	Baseline	Not Hispanic or Latino	81	Female	White	9
71377	Baseline	Not Hispanic or Latino	81	Female	White	9
72413	Baseline	Not Hispanic or Latino	81	Male	White	6
75012	Baseline	Not Hispanic or Latino	81	Female	White	7
12741	Baseline	Not Hispanic or Latino	82	Female	White	5
14492	Baseline	Not Hispanic or Latino	82	Female	White	5
14525	Baseline	Not Hispanic or Latino	82	Female	White	9
15183	Baseline	Not Hispanic or Latino	82	Male	White	5
15397	Baseline	Not Hispanic or Latino	82	Male	White	7
15941	Baseline		82	Male	White	7
23954	Baseline	Not Hispanic or Latino	82	Female	White	8
28774	Baseline	Not Hispanic or Latino	82	Female	White	7
38418	Baseline	Not Hispanic or Latino	82	Female	White	5
39340	Baseline	Not Hispanic or Latino	82	Male	White	3
39622	Baseline	Not Hispanic or Latino	82	Male	Asian	5
54540	Baseline	Not Hispanic or Latino	82	Female	White	4
57223	Baseline	Not Hispanic or Latino	82	Female	White	4
61142	Baseline	Not Hispanic or Latino	82	Female	White	5
71507	Baseline	Not Hispanic or Latino	82	Female	White	6
73956	Baseline	Not Hispanic or Latino	82	Female	White	7
10136	Baseline	Not Hispanic or Latino	83	Male	White	5
10816	Baseline	Hispanic or Latino	83	Female	White	2
14715	Baseline	Not Hispanic or Latino	83	Male	White	7
15066	Baseline	Not Hispanic or Latino	83	Male	White	7
15930	Baseline	Not Hispanic or Latino	83	Female	White	4
16103	Baseline	Not Hispanic or Latino	83	Female	White	7
18080	Baseline	Not Hispanic or Latino	83	Female	White	7
25987	Baseline	Not Hispanic or Latino	83	Female	White	8
28056	Baseline	Not Hispanic or Latino	83	Female	White	7
38617	Baseline	Not Hispanic or Latino	83	Male	White	7
40975	Baseline	Not Hispanic or Latino	83	Male		7
42109	Baseline	Not Hispanic or Latino	83	Male		5
56647	Baseline	Not Hispanic or Latino	83	Female	White	6
62559	Baseline	Not Hispanic or Latino	83	Male	White	8
13723	Baseline	Not Hispanic or Latino	84	Female	White	8
14642	Baseline	Not Hispanic or Latino	84	Female	White	5
15236	Baseline	Not Hispanic or Latino	84	Male	White	7
15364	Baseline	Not Hispanic or Latino	84	Male	White	6
24206	Baseline	Not Hispanic or Latino	84	Male	White	8
25076	Baseline	Not Hispanic or Latino	84	Male	White	6
27310	Baseline	Not Hispanic or Latino	84	Male	White	4
28908	Baseline	Not Hispanic or Latino	84	Female	White	5
39806	Baseline	Hispanic or Latino	84	Female	White	5
41326	Baseline	Not Hispanic or Latino	84	Female	White	8
57379	Baseline	Not Hispanic or Latino	84	Male	White	6
61498	Baseline	Not Hispanic or Latino	84	Female	White	3
75972	Baseline	Not Hispanic or Latino	84	Male	White	6
11166	Baseline	Hispanic or Latino	85	Male	White	7
55264	Baseline	Not Hispanic or Latino	85	Male	White	8
57724	Baseline	Not Hispanic or Latino	85	Male	White	7
74701	Baseline	Not Hispanic or Latino	85	Male	White	5
78638	Baseline	Not Hispanic or Latino	85	Female	White	9

## Sheet: NIH Tolbox Sensory items
login	assmnt	ethncty	age	gender	Race	lemon	playdoh	bubblegum	chocolate	popcorn	coffee	smoke	naturalgas	flower
12016	Baseline	Not Hispanic or Latino	40	Female	White	Yes	No	Yes	Yes	Yes	Yes	Yes	Yes	Yes
13910	Baseline	Not Hispanic or Latino	40	Male	White	Yes	Yes	Yes	Yes	Yes	Yes	Yes	Yes	Yes
14698	Baseline	Not Hispanic or Latino	40	Female	White	Yes	No	Yes	Yes	Yes	Yes	Yes	Yes	Yes
15744	Baseline	Not Hispanic or Latino	40	Female	White	Yes	Yes	Yes	Yes	Yes	Yes	Yes	Yes	Yes
15944	Baseline	Not Hispanic or Latino	40	Female	White	Yes	No	Yes	Yes	Yes	Yes	Yes	Yes	Yes
17265	Baseline	Hispanic or Latino	40	Male	White	Yes	Yes	Yes	Yes	Yes	Yes	Yes	Yes	Yes
17661	Baseline	Hispanic or Latino	40	Female	White	Yes	Yes	Yes	Yes	Yes	No	Yes	Yes	Yes
18043	Baseline	Not Hispanic or Latino	40	Female	White	Yes	No	Yes	Yes	Yes	Yes	Yes	Yes	Yes
18049	Baseline	Hispanic or Latino	40	Male	White	No	No	Yes	No	Yes	Yes	No	Yes	Yes
18327	Baseline	Not Hispanic or Latino	40	Male	White	Yes	Yes	Yes	Yes	Yes	Yes	Yes	Yes	Yes
18496	Baseline	Hispanic or Latino	40	Male	White	Yes	No	Yes	Yes	Yes	No	No	No	No
22305	Baseline	Hispanic or Latino	40	Female	White	Yes	No	Yes	Yes	Yes	Yes	Yes	Yes	Yes
23908	Baseline	Hispanic or Latino	40	Female	White	Yes	No	Yes	Yes	Yes	No	Yes	Yes	Yes
27669	Baseline	Not Hispanic or Latino	40	Male	White	Yes	Yes	Yes	Yes	Yes	Yes	No	Yes	Yes
34219	Baseline	Not Hispanic or Latino	40	Female	White	Yes	Yes	Yes	Yes	Yes	Yes	Yes	Yes	Yes
41298	Baseline	Not Hispanic or Latino	40	Male	White	Yes	Yes	Yes	Yes	Yes	Yes	No	Yes	Yes
46099	Baseline	Not provided	40	Female	White	Yes	Yes	Yes	No	Yes	Yes	Yes	Yes	Yes
56708	Baseline	Not Hispanic or Latino	40	Female	White	Yes	No	Yes	Yes	Yes	Yes	Yes	Yes	Yes
57759	Baseline	Not Hispanic or Latino	40	Female	Asian	Yes	Yes	Yes	Yes	Yes	Yes	Yes	Yes	Yes
58660	Baseline	Not Hispanic or Latino	40	Male	White	Yes	Yes	Yes	No	Yes	Yes	Yes	Yes	Yes
60112	Baseline	Not Hispanic or Latino	40	Female	White	Yes	Yes	Yes	Yes	Yes	Yes	Yes	Yes	Yes
62551	Baseline	Not Hispanic or Latino	40	Female	White	Yes	Yes	Yes	Yes	Yes	Yes	Yes	Yes	Yes
62757	Baseline	Hispanic or Latino	40	Female	White	Yes	Yes	Yes	No	Yes	Yes	No	Yes	Yes
69328	Baseline	Hispanic or Latino	40	Female	American Indian or Alaska Native	Yes	No	Yes	Yes	No	Yes	Yes	Yes	No
69956	Baseline	Not Hispanic or Latino	40	Male	White	Yes	Yes	Yes	Yes	Yes	Yes	Yes	Yes	Yes
12640	Baseline	Not Hispanic or Latino	40	Male	Black or African American	Yes	No	Yes	Yes	Yes	Yes	Yes	Yes	Yes
17830	Baseline	Not Hispanic or Latino	40	Female	Black or African American	Yes	No	Yes	Yes	Yes	Yes	Yes	Yes	Yes
17972	Baseline	Not Hispanic or Latino	40	Female	Black or African American	Yes	Yes	Yes	Yes	Yes	Yes	Yes	Yes	Yes
17991	Baseline	Hispanic or Latino	40	Female	Black or African American	Yes	Yes	Yes	Yes	Yes	Yes	Yes	Yes	Yes
23508	Baseline	Hispanic or Latino	40	Male	Black or African American	Yes	Yes	Yes	Yes	No	Yes	No	Yes	Yes
25739	Baseline	Not Hispanic or Latino	40	Male	Black or African American	Yes	No	Yes	Yes	Yes	Yes	No	Yes	Yes
60351	Baseline	Not Hispanic or Latino	40	Male	Black or African American	Yes	Yes	Yes	No	No	Yes	No	Yes	Yes
12089	Baseline	Hispanic or Latino	40	Female		Yes	Yes	Yes	No	Yes	Yes	Yes	Yes	Yes
38790	Baseline	Hispanic or Latino	40	Female		Yes	No	Yes	No	No	Yes	Yes	Yes	Yes
67569	Baseline	Hispanic or Latino	40	Male		Yes	Yes	Yes	Yes	Yes	Yes	No	Yes	Yes
10666	Baseline	Not Hispanic or Latino	41	Female	White	Yes	No	Yes	Yes	Yes	Yes	No	Yes	Yes
11224	Baseline	Not Hispanic or Latino	41	Female	White	Yes	Yes	Yes	Yes	Yes	Yes	Yes	Yes	Yes
11588	Baseline	Hispanic or Latino	41	Male	White	Yes	No	Yes	No	No	Yes	Yes	Yes	Yes
14294	Baseline	Hispanic or Latino	41	Male	White	Yes	No	Yes	Yes	Yes	Yes	Yes	Yes	Yes
14490	Baseline	Not Hispanic or Latino	41	Male	White	Yes	Yes	Yes	Yes	Yes	Yes	No	Yes	No
17336	Baseline	Hispanic or Latino	41	Male	White	Yes	Yes	Yes	No	Yes	Yes	Yes	Yes	Yes
17598	Baseline	Hispanic or Latino	41	Female	White	Yes	Yes	Yes	Yes	Yes	Yes	Yes	Yes	Yes
17806	Baseline	Not Hispanic or Latino	41	Male	White	Yes	Yes	Yes	Yes	Yes	Yes	Yes	Yes	Yes
18177	Baseline	Hispanic or Latino	41	Female	White	Yes	No	Yes	Yes	Yes	Yes	Yes	Yes	Yes
18506	Baseline	Hispanic or Latino	41	Female	White	Yes	Yes	Yes	No	Yes	Yes	Yes	Yes	Yes
18689	Baseline	Hispanic or Latino	41	Female	White	Yes	No	Yes	Yes	Yes	Yes	Yes	Yes	Yes
22716	Baseline	Hispanic or Latino	41	Female	White	Yes	Yes	Yes	No	No	Yes	No	Yes	No
26246	Baseline	Not Hispanic or Latino	41	Female	White	Yes	Yes	Yes	Yes	Yes	Yes	Yes	Yes	Yes
26565	Baseline	Not Hispanic or Latino	41	Female	White	Yes	Yes	Yes	No	Yes	Yes	Yes	Yes	Yes
28594	Baseline	Not Hispanic or Latino	41	Female	Asian	Yes	Yes	Yes	No	Yes	Yes	No	Yes	Yes
29047	Baseline	Hispanic or Latino	41	Female	White	Yes	No	Yes	No	Yes	Yes	Yes	Yes	No
45192	Baseline	Hispanic or Latino	41	Male	American Indian or Alaska Native	Yes	Yes	Yes	No	Yes	Yes	Yes	Yes	Yes
46882	Baseline	Not Hispanic or Latino	41	Male	White	Yes	Yes	Yes	Yes	Yes	Yes	Yes	Yes	No
48609	Baseline	Not Hispanic or Latino	41	Female	White	Yes	No	Yes	Yes	Yes	Yes	Yes	Yes	Yes
54812	Baseline	Hispanic or Latino	41	Male	White	Yes	No	Yes	No	No	Yes	No	Yes	Yes
58299	Baseline	Not Hispanic or Latino	41	Female	White	Yes	Yes	Yes	No	Yes	Yes	No	Yes	Yes
58824	Baseline	Not Hispanic or Latino	41	Female	White	Yes	Yes	Yes	Yes	Yes	Yes	Yes	Yes	Yes
60409	Baseline	Not Hispanic or Latino	41	Male	White	Yes	Yes	Yes	No	Yes	Yes	Yes	Yes	Yes
62635	Baseline	Hispanic or Latino	41	Male	White	Yes	No	No	No	Yes	Yes	No	Yes	Yes
67994	Baseline	Hispanic or Latino	41	Female	White	Yes	Yes	Yes	No	Yes	Yes	Yes	Yes	Yes
68802	Baseline	Hispanic or Latino	41	Female	White	Yes	Yes	Yes	Yes	Yes	Yes	Yes	Yes	Yes
72860	Baseline	Not Hispanic or Latino	41	Female	White	Yes	No	Yes	Yes	No	Yes	Yes	Yes	Yes
76576	Baseline	Not Hispanic or Latino	41	Female	White	Yes	Yes	Yes	Yes	Yes	Yes	Yes	Yes	Yes
94863	Baseline	Hispanic or Latino	41	Female	White	Yes	Yes	Yes	No	No	Yes	Yes	Yes	Yes
22979	Baseline	Not Hispanic or Latino	41	Female	Black or African American	Yes	No	Yes	Yes	Yes	Yes	Yes	Yes	Yes
24075	Baseline	Not Hispanic or Latino	41	Female	Black or African American	Yes	Yes	Yes	No	Yes	Yes	Yes	Yes	Yes
38357	Baseline	Not Hispanic or Latino	41	Female	Black or African American	Yes	Yes	Yes	Yes	Yes	Yes	Yes	Yes	Yes
48037	Baseline	Not Hispanic or Latino	41	Female	Black or African American	Yes	Yes	Yes	No	Yes	Yes	Yes	Yes	Yes
67542	Baseline	Not Hispanic or Latino	41	Female	Black or African American	Yes	Yes	Yes	Yes	Yes	Yes	No	Yes	Yes
26995	Baseline	Hispanic or Latino	41	Female		Yes	No	Yes	Yes	Yes	Yes	Yes	Yes	Yes
38000	Baseline	Hispanic or Latino	41	Female		Yes	No	Yes	Yes	Yes	Yes	Yes	Yes	Yes
38562	Baseline	Not Hispanic or Latino	41	Female		Yes	Yes	No	Yes	Yes	Yes	Yes	Yes	Yes
13207	Baseline	Hispanic or Latino	42	Male	White	Yes	No	Yes	Yes	No	Yes	No	Yes	Yes
13364	Baseline	Not Hispanic or Latino	42	Male	White	Yes	Yes	Yes	Yes	No	Yes	No	Yes	Yes
14499	Baseline	Not Hispanic or Latino	42	Female	White	Yes	No	Yes	No	No	Yes	Yes	Yes	Yes
15017	Baseline	Not Hispanic or Latino	42	Male	Asian	Yes	Yes	Yes	No	No	Yes	Yes	Yes	Yes
16204	Baseline	Not Hispanic or Latino	42	Female	White	Yes	Yes	Yes	Yes	Yes	Yes	Yes	Yes	Yes
24473	Baseline	Not Hispanic or Latino	42	Male	White	Yes	No	Yes	No	No	No	Yes	Yes	No
33939	Baseline	Not Hispanic or Latino	42	Female	White	Yes	Yes	Yes	Yes	Yes	Yes	Yes	Yes	Yes
38880	Baseline	Not Hispanic or Latino	42	Female	White	Yes	No	Yes	Yes	Yes	Yes	Yes	Yes	Yes
42381	Baseline	Not Hispanic or Latino	42	Female	White	Yes	Yes	Yes	Yes	Yes	Yes	Yes	Yes	Yes
42692	Baseline	Not Hispanic or Latino	42	Female	White	Yes	Yes	Yes	Yes	Yes	Yes	Yes	Yes	Yes
43128	Baseline	Hispanic or Latino	42	Male	White	Yes	Yes	Yes	No	No	Yes	No	Yes	Yes
44064	Baseline	Not Hispanic or Latino	42	Female	White	Yes	Yes	Yes	Yes	Yes	Yes	No	Yes	Yes
44348	Baseline	Hispanic or Latino	42	Female	White	Yes	Yes	Yes	No	Yes	No	No	Yes	No
46244	Baseline	Not Hispanic or Latino	42	Female	White	Yes	Yes	Yes	Yes	Yes	Yes	Yes	Yes	Yes
50183	Baseline	Not provided	42	Male	White	Yes	Yes	Yes	No	No	Yes	No	Yes	Yes
55373	Baseline	Hispanic or Latino	42	Male	White	Yes	No	No	No	No	Yes	Yes	No	Yes
60667	Baseline	Not Hispanic or Latino	42	Female	White	Yes	Yes	Yes	No	Yes	Yes	Yes	Yes	Yes
62189	Baseline	Hispanic or Latino	42	Female	White	Yes	Yes	Yes	Yes	Yes	Yes	Yes	Yes	Yes
66943	Baseline	Hispanic or Latino	42	Male	White	Yes	No	Yes	No	No	Yes	No	Yes	No
73763	Baseline	Not Hispanic or Latino	42	Female	Asian and White	Yes	Yes	Yes	Yes	Yes	Yes	Yes	Yes	Yes
18218	Baseline	Hispanic or Latino	42	Male	Black or African American	Yes	No	Yes	No	Yes	Yes	Yes	Yes	Yes
26140	Baseline	Not Hispanic or Latino	42	Female	Black or African American	Yes	Yes	Yes	Yes	Yes	Yes	No	Yes	Yes
29138	Baseline	Not Hispanic or Latino	42	Female	Black or African American	Yes	No	Yes	Yes	Yes	Yes	No	Yes	Yes
13736	Baseline	Hispanic or Latino	42	Male		Yes	Yes	Yes	Yes	Yes	Yes	Yes	Yes	Yes
14451	Baseline	Hispanic or Latino	42	Female		Yes	Yes	Yes	Yes	Yes	Yes	Yes	Yes	Yes
10542	Baseline	Hispanic or Latino	43	Male	White	Yes	Yes	Yes	No	Yes	Yes	Yes	Yes	Yes
15705	Baseline	Not Hispanic or Latino	43	Female	White	Yes	Yes	Yes	Yes	Yes	Yes	Yes	Yes	Yes
16669	Baseline		43	Male	White	Yes	Yes	Yes	Yes	Yes	Yes	Yes	Yes	Yes
17485	Baseline	Not Hispanic or Latino	43	Female	White	Yes	Yes	Yes	No	Yes	Yes	Yes	Yes	Yes
18439	Baseline	Hispanic or Latino	43	Female	White	Yes	Yes	Yes	Yes	No	Yes	Yes	Yes	Yes
18578	Baseline	Not Hispanic or Latino	43	Female	White	Yes	No	Yes	No	Yes	Yes	Yes	Yes	Yes
18776	Baseline	Hispanic or Latino	43	Female	American Indian or Alaska Native and White	No	No	Yes	Yes	Yes	Yes	Yes	Yes	Yes
18978	Baseline	Hispanic or Latino	43	Female	White	Yes	Yes	Yes	Yes	Yes	Yes	Yes	Yes	Yes
19064	Baseline	Hispanic or Latino	43	Female	White	Yes	Yes	Yes	Yes	No	Yes	Yes	Yes	Yes
25465	Baseline	Hispanic or Latino	43	Male	White	Yes	Yes	Yes	Yes	Yes	Yes	Yes	Yes	No
26199	Baseline	Not Hispanic or Latino	43	Male	White	Yes	No	Yes	No	Yes	Yes	No	Yes	Yes
26617	Baseline	Hispanic or Latino	43	Female	White	Yes	Yes	Yes	Yes	Yes	Yes	Yes	Yes	Yes
27232	Baseline	Not Hispanic or Latino	43	Male	White	Yes	Yes	Yes	Yes	Yes	Yes	Yes	Yes	No
27821	Baseline	Hispanic or Latino	43	Female	White	Yes	Yes	Yes	No	Yes	Yes	Yes	Yes	Yes
28322	Baseline	Not Hispanic or Latino	43	Female	White	Yes	Yes	Yes	Yes	Yes	Yes	Yes	Yes	Yes
32503	Baseline	Not Hispanic or Latino	43	Male	White	No	Yes	Yes	No	Yes	Yes	Yes	Yes	Yes
33950	Baseline	Not Hispanic or Latino	43	Male	White	Yes	Yes	Yes	Yes	Yes	Yes	Yes	Yes	Yes
34301	Baseline	Not Hispanic or Latino	43	Male	White	Yes	Yes	Yes	No	Yes	Yes	Yes	Yes	Yes
40137	Baseline	Not Hispanic or Latino	43	Male	White	Yes	No	Yes	Yes	Yes	Yes	Yes	Yes	Yes
40157	Baseline	Hispanic or Latino	43	Female	White	Yes	Yes	Yes	Yes	Yes	Yes	Yes	Yes	Yes
40356	Baseline	Not Hispanic or Latino	43	Female	White	Yes	No	Yes	Yes	Yes	Yes	Yes	Yes	Yes
41599	Baseline	Not Hispanic or Latino	43	Female	White	Yes	Yes	Yes	Yes	Yes	Yes	Yes	Yes	Yes
43577	Baseline	Not Hispanic or Latino	43	Female	White	Yes	Yes	Yes	Yes	Yes	Yes	Yes	Yes	Yes
59891	Baseline	Not Hispanic or Latino	43	Male	White	Yes	Yes	Yes	Yes	Yes	Yes	Yes	Yes	Yes
61974	Baseline	Hispanic or Latino	43	Male	White	Yes	Yes	Yes	No	Yes	Yes	Yes	Yes	Yes
71811	Baseline	Not Hispanic or Latino	43	Male	Asian	Yes	Yes	Yes	Yes	Yes	Yes	Yes	Yes	Yes
73534	Baseline	Not Hispanic or Latino	43	Male	White	Yes	Yes	Yes	Yes	Yes	Yes	Yes	Yes	Yes
76427	Baseline	Not Hispanic or Latino	43	Female	White	Yes	Yes	Yes	Yes	Yes	Yes	Yes	Yes	Yes
11073	Baseline	Hispanic or Latino	43	Female	American Indian or Alaska Native and Black or African American	Yes	Yes	Yes	Yes	Yes	Yes	Yes	Yes	Yes
41169	Baseline		43	Male	Black or African American	Yes	Yes	Yes	Yes	Yes	No	Yes	Yes	Yes
43970	Baseline	Not Hispanic or Latino	43	Female	Black or African American	Yes	No	Yes	No	Yes	Yes	Yes	Yes	Yes
57119	Baseline	Not Hispanic or Latino	43	Female	Black or African American	Yes	Yes	Yes	Yes	Yes	Yes	Yes	Yes	Yes
60548	Baseline	Not Hispanic or Latino	43	Female	Black or African American	Yes	Yes	Yes	Yes	Yes	Yes	No	Yes	No
10534	Baseline	Hispanic or Latino	44	Female	White	Yes	No	Yes	Yes	Yes	Yes	Yes	Yes	Yes
10537	Baseline	Hispanic or Latino	44	Female	American Indian or Alaska Native	Yes	Yes	Yes	No	Yes	Yes	Yes	Yes	Yes
10713	Baseline	Not Hispanic or Latino	44	Female	White	Yes	Yes	Yes	Yes	Yes	Yes	Yes	Yes	Yes
14636	Baseline	Not Hispanic or Latino	44	Female	White	Yes	Yes	Yes	Yes	Yes	Yes	Yes	Yes	Yes
14906	Baseline	Hispanic or Latino	44	Female	American Indian or Alaska Native	Yes	Yes	Yes	Yes	Yes	Yes	Yes	Yes	Yes
15194	Baseline	Not Hispanic or Latino	44	Female	White	Yes	Yes	Yes	Yes	Yes	Yes	Yes	Yes	Yes
16079	Baseline	Not Hispanic or Latino	44	Female	White	Yes	Yes	Yes	Yes	Yes	Yes	Yes	Yes	Yes
16299	Baseline	Not Hispanic or Latino	44	Female	White	Yes	No	Yes	Yes	Yes	Yes	Yes	Yes	Yes
19508	Baseline	Hispanic or Latino	44	Male	White	Yes	No	Yes	Yes	Yes	Yes	Yes	Yes	Yes
20201	Baseline	Hispanic or Latino	44	Female	White	Yes	No	Yes	Yes	Yes	Yes	Yes	Yes	Yes
25238	Baseline	Not Hispanic or Latino	44	Female	White	Yes	Yes	Yes	Yes	No	Yes	No	Yes	Yes
25304	Baseline	Not Hispanic or Latino	44	Female	White	Yes	No	Yes	Yes	Yes	Yes	Yes	Yes	Yes
26071	Baseline	Not Hispanic or Latino	44	Female	White	Yes	Yes	Yes	Yes	Yes	Yes	Yes	Yes	Yes
32847	Baseline	Not Hispanic or Latino	44	Female	American Indian or Alaska Native	Yes	Yes	Yes	Yes	Yes	No	Yes	Yes	Yes
37564	Baseline	Not Hispanic or Latino	44	Female	White	Yes	Yes	Yes	No	Yes	Yes	Yes	Yes	Yes
46641	Baseline	Hispanic or Latino	44	Female	White	Yes	No	Yes	Yes	Yes	Yes	Yes	Yes	Yes
46755	Baseline	Not Hispanic or Latino	44	Male	White	Yes	Yes	Yes	No	No	Yes	Yes	Yes	Yes
67736	Baseline	Not Hispanic or Latino	44	Female	White	Yes	Yes	Yes	No	No	Yes	Yes	Yes	Yes
75900	Baseline	Not Hispanic or Latino	44	Male	White	Yes	Yes	Yes	Yes	Yes	Yes	Yes	Yes	Yes
18470	Baseline	Hispanic or Latino	44	Male	Black or African American	Yes	No	Yes	Yes	Yes	Yes	Yes	Yes	Yes
19588	Baseline	Hispanic or Latino	44	Male	Black or African American	Yes	No	Yes	Yes	Yes	Yes	Yes	Yes	Yes
25793	Baseline	Not Hispanic or Latino	44	Female	Black or African American	Yes	Yes	Yes	Yes	No	Yes	Yes	Yes	Yes
28308	Baseline	Not Hispanic or Latino	44	Female	Black or African American	Yes	Yes	Yes	Yes	Yes	Yes	Yes	Yes	Yes
44124	Baseline	Not Hispanic or Latino	44	Male	Black or African American	Yes	Yes	Yes	Yes	Yes	Yes	Yes	Yes	Yes
50309	Baseline	Not Hispanic or Latino	44	Female	Black or African American	No	No	No	No	Yes	No	Yes	Yes	No
54849	Baseline	Not Hispanic or Latino	44	Female		Yes	No	Yes	No	No	Yes	Yes	Yes	Yes
10141	Baseline	Not Hispanic or Latino	45	Male	White	No	Yes	Yes	Yes	Yes	Yes	Yes	Yes	Yes
17960	Baseline	Hispanic or Latino	45	Female	American Indian or Alaska Native	Yes	Yes	Yes	Yes	Yes	Yes	Yes	Yes	Yes
19331	Baseline	Hispanic or Latino	45	Female	White	Yes	No	Yes	Yes	Yes	Yes	No	Yes	Yes
22562	Baseline	Hispanic or Latino	45	Male	White	Yes	Yes	Yes	No	Yes	Yes	Yes	Yes	Yes
24181	Baseline	Not Hispanic or Latino	45	Male	White	Yes	Yes	Yes	Yes	Yes	Yes	No	Yes	Yes
26642	Baseline	Not Hispanic or Latino	45	Female	White	Yes	Yes	Yes	Yes	Yes	Yes	Yes	Yes	Yes
28180	Baseline	Not Hispanic or Latino	45	Female	White	Yes	Yes	Yes	Yes	Yes	Yes	No	Yes	Yes
29067	Baseline	Not Hispanic or Latino	45	Female	White	Yes	No	No	Yes	No	Yes	No	Yes	Yes
43533	Baseline	Hispanic or Latino	45	Female	White	Yes	No	Yes	Yes	Yes	Yes	Yes	Yes	Yes
54550	Baseline	Hispanic or Latino	45	Female	White	Yes	Yes	Yes	No	Yes	Yes	Yes	Yes	Yes
55017	Baseline	Not Hispanic or Latino	45	Male	White	Yes	Yes	Yes	No	No	No	No	Yes	No
16287	Baseline	Not Hispanic or Latino	45	Female	Black or African American	Yes	Yes	Yes	Yes	Yes	Yes	No	Yes	Yes
19016	Baseline	Hispanic or Latino	45	Female	Asian0	Yes	No	Yes	Yes	Yes	Yes	No	Yes	Yes
27053	Baseline	Not Hispanic or Latino	45	Female	Black or African American	Yes	Yes	Yes	Yes	Yes	Yes	Yes	Yes	Yes
49254	Baseline	Not provided	45	Female	Black or African American	Yes	No	Yes	No	Yes	Yes	Yes	Yes	No
49761	Baseline	Not Hispanic or Latino	45	Female	Black or African American	Yes	No	Yes	No	Yes	Yes	Yes	Yes	Yes
72154	Baseline	Not Hispanic or Latino	45	Female	Black or African American	Yes	Yes	Yes	No	Yes	Yes	Yes	Yes	Yes
37969	Baseline	Hispanic or Latino	45	Male		Yes	No	Yes	Yes	Yes	Yes	Yes	Yes	Yes
11700	Baseline	Hispanic or Latino	46	Female	White	Yes	No	Yes	Yes	Yes	Yes	Yes	Yes	Yes
11726	Baseline	Not Hispanic or Latino	46	Male	White	Yes	No	Yes	Yes	No	Yes	No	No	Yes
13476	Baseline	Hispanic or Latino	46	Male	White	Yes	No	Yes	Yes	Yes	Yes	No	Yes	Yes
14875	Baseline	Not Hispanic or Latino	46	Male	White	Yes	Yes	Yes	No	Yes	Yes	Yes	Yes	Yes
18075	Baseline	Not Hispanic or Latino	46	Female	White	Yes	Yes	Yes	No	No	Yes	No	Yes	Yes
21378	Baseline	Hispanic or Latino	46	Female	White	Yes	Yes	Yes	No	No	No	Yes	Yes	Yes
25007	Baseline	Not Hispanic or Latino	46	Female	White	Yes	Yes	Yes	Yes	No	Yes	Yes	Yes	Yes
26540	Baseline	Not Hispanic or Latino	46	Female	White	Yes	Yes	Yes	Yes	No	Yes	No	Yes	Yes
32829	Baseline	Hispanic or Latino	46	Male	Native Hawaiian or Other Pacific Islander	Yes	No	Yes	Yes	No	Yes	No	Yes	Yes
44231	Baseline	Hispanic or Latino	46	Female	White	Yes	No	Yes	Yes	Yes	Yes	Yes	Yes	Yes
46252	Baseline	Not Hispanic or Latino	46	Male	White	Yes	Yes	Yes	Yes	No	Yes	Yes	Yes	Yes
49288	Baseline	Not Hispanic or Latino	46	Female	White	Yes	Yes	Yes	Yes	Yes	Yes	Yes	Yes	Yes
57437	Baseline	Not Hispanic or Latino	46	Female	White	Yes	Yes	Yes	No	Yes	Yes	Yes	Yes	Yes
60618	Baseline	Hispanic or Latino	46	Male	White	Yes	No	Yes	Yes	No	No	Yes	Yes	Yes
66295	Baseline	Not Hispanic or Latino	46	Male	White	Yes	Yes	Yes	Yes	Yes	Yes	No	Yes	No
22717	Baseline	Hispanic or Latino	46	Male	Black or African American	Yes	Yes	Yes	Yes	Yes	Yes	No	Yes	Yes
25716	Baseline	Not Hispanic or Latino	46	Female	Black or African American	Yes	Yes	Yes	Yes	Yes	No	Yes	Yes	Yes
27822	Baseline	Not Hispanic or Latino	46	Male	Black or African American	Yes	Yes	Yes	No	Yes	Yes	No	Yes	Yes
92341	Baseline	Not Hispanic or Latino	46	Male	Black or African American	Yes	Yes	Yes	Yes	Yes	Yes	Yes	Yes	Yes
72028	Baseline	Hispanic or Latino	46	Male		Yes	No	Yes	Yes	No	Yes	No	Yes	Yes
11550	Baseline	Hispanic or Latino	47	Male	White	Yes	No	Yes	Yes	No	Yes	Yes	Yes	Yes
13556	Baseline	Not Hispanic or Latino	47	Female	White	Yes	Yes	Yes	Yes	Yes	No	Yes	Yes	Yes
14546	Baseline	Not Hispanic or Latino	47	Female	White	Yes	No	Yes	No	Yes	Yes	No	Yes	Yes
17003	Baseline	Not Hispanic or Latino	47	Female	White	Yes	No	Yes	Yes	No	Yes	No	Yes	Yes
17868	Baseline	Hispanic or Latino	47	Female	White	Yes	No	No	No	Yes	No	Yes	Yes	Yes
18533	Baseline	Hispanic or Latino	47	Male	White	Yes	No	Yes	No	Yes	Yes	Yes	Yes	Yes
20999	Baseline	Hispanic or Latino	47	Female	White	Yes	No	Yes	Yes	Yes	Yes	Yes	Yes	No
21010	Baseline	Not Hispanic or Latino	47	Male	White	Yes	No	Yes	Yes	Yes	Yes	Yes	Yes	Yes
22572	Baseline	Not Hispanic or Latino	47	Female	White	Yes	Yes	Yes	Yes	Yes	Yes	Yes	Yes	Yes
23143	Baseline	Not Hispanic or Latino	47	Female	White	Yes	Yes	Yes	Yes	Yes	Yes	Yes	Yes	Yes
23333	Baseline	Not Hispanic or Latino	47	Female	White	Yes	Yes	No	Yes	Yes	Yes	Yes	Yes	Yes
24579	Baseline	Not Hispanic or Latino	47	Female	White	Yes	No	Yes	Yes	Yes	Yes	No	Yes	Yes
24941	Baseline	Not Hispanic or Latino	47	Female	White	Yes	Yes	Yes	Yes	Yes	Yes	No	Yes	Yes
37509	Baseline		47	Male	White	Yes	Yes	Yes	Yes	Yes	Yes	Yes	Yes	Yes
39977	Baseline	Not Hispanic or Latino	47	Female	White	Yes	No	Yes	Yes	Yes	Yes	Yes	Yes	Yes
49736	Baseline	Not Hispanic or Latino	47	Male	White	Yes	Yes	Yes	Yes	Yes	Yes	Yes	Yes	Yes
51545	Baseline	Not Hispanic or Latino	47	Male	White	Yes	Yes	Yes	No	Yes	Yes	No	Yes	Yes
62349	Baseline	Hispanic or Latino	47	Female	White	Yes	Yes	Yes	No	No	Yes	No	Yes	Yes
68332	Baseline	Hispanic or Latino	47	Female	White	Yes	Yes	Yes	Yes	Yes	Yes	Yes	Yes	Yes
70816	Baseline	Not Hispanic or Latino	47	Female	Asian	Yes	Yes	Yes	No	Yes	Yes	No	Yes	Yes
74948	Baseline	Not Hispanic or Latino	47	Female	White	Yes	Yes	Yes	Yes	Yes	Yes	Yes	Yes	Yes
76934	Baseline	Not Hispanic or Latino	47	Male	White	Yes	Yes	Yes	Yes	Yes	Yes	Yes	Yes	Yes
14602	Baseline		47	Female	Black or African American	Yes	No	Yes	No	No	Yes	No	Yes	Yes
19642	Baseline	Hispanic or Latino	47	Male		Yes	No	Yes	Yes	Yes	Yes	No	Yes	Yes
10738	Baseline	Not Hispanic or Latino	48	Male	White	Yes	Yes	Yes	Yes	Yes	Yes	Yes	Yes	Yes
11186	Baseline	Not Hispanic or Latino	48	Female	White	Yes	No	Yes	Yes	Yes	Yes	No	Yes	Yes
11373	Baseline	Hispanic or Latino	48	Female	White	Yes	No	Yes	Yes	Yes	Yes	Yes	Yes	Yes
11829	Baseline	Hispanic or Latino	48	Male	American Indian or Alaska Native	Yes	No	Yes	Yes	Yes	Yes	Yes	Yes	Yes
13820	Baseline	Hispanic or Latino	48	Female	White	Yes	No	Yes	Yes	Yes	Yes	No	Yes	Yes
15756	Baseline	Not Hispanic or Latino	48	Female	White	Yes	Yes	Yes	Yes	Yes	Yes	Yes	Yes	Yes
16430	Baseline	Not Hispanic or Latino	48	Male	White	Yes	Yes	Yes	Yes	Yes	Yes	Yes	Yes	Yes
18020	Baseline	Hispanic or Latino	48	Female	White	Yes	No	Yes	No	Yes	No	No	No	Yes
20151	Baseline	Hispanic or Latino	48	Male	White	Yes	No	Yes	Yes	Yes	Yes	Yes	Yes	Yes
25379	Baseline	Not Hispanic or Latino	48	Male	White	Yes	Yes	Yes	Yes	Yes	Yes	Yes	Yes	Yes
28252	Baseline	Not Hispanic or Latino	48	Male	White	Yes	Yes	Yes	Yes	No	Yes	No	Yes	Yes
43377	Baseline	Not Hispanic or Latino	48	Female	White	Yes	Yes	Yes	No	Yes	Yes	Yes	Yes	Yes
44627	Baseline	Not Hispanic or Latino	48	Male	White	Yes	Yes	Yes	Yes	Yes	Yes	Yes	Yes	Yes
57848	Baseline	Hispanic or Latino	48	Female	White	Yes	No	Yes	Yes	Yes	Yes	No	Yes	Yes
66863	Baseline	Not Hispanic or Latino	48	Female	White	Yes	Yes	Yes	Yes	Yes	Yes	Yes	Yes	Yes
19956	Baseline	Hispanic or Latino	48	Female	AsianAmerican Indian or Alaska Native	Yes	No	Yes	Yes	Yes	Yes	Yes	Yes	No
24294	Baseline	Not Hispanic or Latino	48	Female	Black or African American	Yes	Yes	Yes	Yes	Yes	Yes	No	Yes	Yes
25090	Baseline	Not Hispanic or Latino	48	Female	Black or African American	Yes	Yes	No	Yes	Yes	Yes	No	Yes	Yes
10252	Baseline	Hispanic or Latino	49	Male	White	Yes	No	Yes	No	Yes	Yes	Yes	Yes	Yes
12088	Baseline	Hispanic or Latino	49	Female	White	Yes	Yes	Yes	No	Yes	Yes	Yes	Yes	Yes
14198	Baseline	Hispanic or Latino	49	Female	White	No	Yes	Yes	Yes	Yes	Yes	Yes	Yes	Yes
15698	Baseline	Not Hispanic or Latino	49	Female	White	Yes	Yes	Yes	Yes	Yes	Yes	Yes	Yes	No
16378	Baseline	Not Hispanic or Latino	49	Female	White	Yes	Yes	Yes	Yes	Yes	Yes	Yes	Yes	Yes
17857	Baseline	Not Hispanic or Latino	49	Male	White	Yes	Yes	Yes	Yes	Yes	Yes	No	Yes	Yes
21791	Baseline	Hispanic or Latino	49	Male	White	Yes	Yes	Yes	Yes	Yes	Yes	Yes	Yes	Yes
22901	Baseline	Not Hispanic or Latino	49	Male	White	Yes	Yes	Yes	Yes	Yes	Yes	Yes	Yes	Yes
27402	Baseline	Not Hispanic or Latino	49	Female	White	Yes	Yes	Yes	Yes	Yes	Yes	Yes	Yes	Yes
41887	Baseline	Not Hispanic or Latino	49	Female	Asian	Yes	Yes	Yes	Yes	Yes	Yes	Yes	Yes	Yes
43254	Baseline	Hispanic or Latino	49	Male	White	No	Yes	Yes	Yes	Yes	Yes	Yes	Yes	Yes
46778	Baseline	Hispanic or Latino	49	Female	White	Yes	Yes	Yes	Yes	Yes	Yes	No	Yes	Yes
54913	Baseline	Not Hispanic or Latino	49	Female	White	Yes	Yes	Yes	Yes	Yes	Yes	Yes	Yes	Yes
55470	Baseline	Hispanic or Latino	49	Male	White	Yes	Yes	Yes	No	Yes	Yes	No	Yes	No
58763	Baseline	Not Hispanic or Latino	49	Female	White	Yes	Yes	Yes	Yes	Yes	Yes	Yes	Yes	Yes
61280	Baseline	Not Hispanic or Latino	49	Male	White	Yes	Yes	Yes	Yes	Yes	Yes	No	Yes	Yes
67040	Baseline	Not Hispanic or Latino	49	Female	White	Yes	Yes	Yes	Yes	Yes	Yes	Yes	Yes	Yes
74691	Baseline	Not Hispanic or Latino	49	Female	White	Yes	Yes	Yes	Yes	Yes	Yes	Yes	Yes	Yes
11407	Baseline	Not Hispanic or Latino	49	Female	Black or African American	Yes	Yes	Yes	No	Yes	No	No	Yes	No
22039	Baseline	Not Hispanic or Latino	49	Female	Black or African American	Yes	Yes	Yes	Yes	Yes	Yes	Yes	Yes	Yes
11945	Baseline	Hispanic or Latino	50	Male	White	Yes	No	Yes	Yes	No	Yes	Yes	Yes	Yes
12865	Baseline	Not Hispanic or Latino	50	Female	White	No	No	Yes	Yes	Yes	Yes	Yes	Yes	Yes
13835	Baseline	Not Hispanic or Latino	50	Male	White	Yes	Yes	Yes	Yes	Yes	Yes	No	Yes	Yes
17682	Baseline	Hispanic or Latino	50	Male	White	Yes	No	Yes	Yes	No	No	Yes	Yes	Yes
17686	Baseline	Hispanic or Latino	50	Male	White	Yes	Yes	Yes	Yes	No	Yes	Yes	Yes	Yes
18631	Baseline	Hispanic or Latino	50	Female	White	No	No	Yes	Yes	Yes	Yes	Yes	Yes	Yes
18716	Baseline	Not Hispanic or Latino	50	Female	White	Yes	Yes	Yes	Yes	Yes	Yes	No	Yes	Yes
21900	Baseline	Hispanic or Latino	50	Female	White	Yes	No	Yes	Yes	No	Yes	Yes	Yes	Yes
22952	Baseline	Not Hispanic or Latino	50	Female	White	Yes	Yes	Yes	No	Yes	Yes	Yes	Yes	Yes
32117	Baseline	Not Hispanic or Latino	50	Female	White	Yes	Yes	Yes	Yes	Yes	Yes	No	Yes	Yes
39629	Baseline	Not Hispanic or Latino	50	Male	White	Yes	Yes	Yes	No	No	Yes	No	Yes	Yes
40867	Baseline	Not Hispanic or Latino	50	Male	White	Yes	No	Yes	Yes	Yes	Yes	Yes	Yes	Yes
45016	Baseline	Hispanic or Latino	50	Male	White	Yes	Yes	Yes	No	Yes	Yes	Yes	Yes	Yes
45421	Baseline	Not Hispanic or Latino	50	Female	White	Yes	Yes	Yes	Yes	Yes	Yes	No	Yes	Yes
47436	Baseline	Hispanic or Latino	50	Female	White	Yes	Yes	Yes	Yes	Yes	Yes	Yes	Yes	Yes
48804	Baseline	Not Hispanic or Latino	50	Female	American Indian or Alaska Native and White	Yes	Yes	Yes	Yes	Yes	Yes	Yes	Yes	Yes
62683	Baseline	Hispanic or Latino	50	Female	White	Yes	No	Yes	Yes	Yes	Yes	Yes	Yes	Yes
68604	Baseline	Hispanic or Latino	50	Female	White	Yes	No	Yes	Yes	Yes	Yes	Yes	Yes	Yes
68642	Baseline	Hispanic or Latino	50	Female	White	Yes	No	Yes	Yes	No	No	No	Yes	Yes
70699	Baseline	Not provided	50	Male	White	Yes	Yes	Yes	Yes	Yes	Yes	Yes	Yes	Yes
12617	Baseline	Not Hispanic or Latino	50	Male	Black or African American	Yes	Yes	Yes	Yes	Yes	Yes	Yes	Yes	Yes
17873	Baseline	Hispanic or Latino	50	Female	Black or African American	Yes	No	Yes	Yes	Yes	Yes	Yes	Yes	Yes
26179	Baseline	Not Hispanic or Latino	50	Female	Black or African American	Yes	No	Yes	Yes	Yes	Yes	No	Yes	Yes
12183	Baseline	Not Hispanic or Latino	51	Female	White	Yes	Yes	Yes	Yes	Yes	No	Yes	Yes	Yes
12446	Baseline	Not Hispanic or Latino	51	Male	White	Yes	No	Yes	Yes	Yes	Yes	Yes	Yes	Yes
13849	Baseline	Hispanic or Latino	51	Female	White	Yes	No	Yes	No	No	Yes	Yes	Yes	Yes
14379	Baseline	Not Hispanic or Latino	51	Female	White	Yes	Yes	Yes	Yes	Yes	Yes	Yes	Yes	Yes
15485	Baseline	Not Hispanic or Latino	51	Male	White	Yes	Yes	Yes	No	Yes	Yes	Yes	Yes	Yes
15805	Baseline	Not Hispanic or Latino	51	Male	White	Yes	Yes	Yes	Yes	Yes	Yes	Yes	Yes	Yes
16470	Baseline	Not Hispanic or Latino	51	Female	White	Yes	Yes	Yes	Yes	Yes	Yes	Yes	Yes	Yes
18152	Baseline	Hispanic or Latino	51	Female	White	Yes	Yes	Yes	Yes	Yes	Yes	Yes	Yes	Yes
18701	Baseline	Hispanic or Latino	51	Female	White	No	No	Yes	Yes	Yes	No	Yes	Yes	Yes
22271	Baseline	Hispanic or Latino	51	Male	White	Yes	Yes	Yes	Yes	Yes	Yes	Yes	Yes	Yes
24461	Baseline	Not Hispanic or Latino	51	Male	White	Yes	Yes	Yes	No	Yes	Yes	No	Yes	No
25905	Baseline	Hispanic or Latino	51	Male	White	Yes	Yes	Yes	No	Yes	Yes	Yes	Yes	Yes
28081	Baseline	Not Hispanic or Latino	51	Female	White	Yes	Yes	Yes	No	Yes	Yes	Yes	Yes	No
28865	Baseline	Not Hispanic or Latino	51	Female	White	Yes	Yes	Yes	Yes	Yes	Yes	Yes	Yes	Yes
46033	Baseline	Hispanic or Latino	51	Male	White	Yes	Yes	Yes	No	Yes	Yes	Yes	Yes	Yes
47553	Baseline	Hispanic or Latino	51	Female	White	Yes	No	No	Yes	Yes	Yes	Yes	Yes	Yes
56989	Baseline	Hispanic or Latino	51	Female	White	Yes	No	Yes	Yes	Yes	Yes	No	Yes	Yes
58887	Baseline	Not Hispanic or Latino	51	Female	White	Yes	Yes	Yes	Yes	Yes	Yes	Yes	Yes	Yes
68792	Baseline	Not Hispanic or Latino	51	Female	White	Yes	No	Yes	Yes	Yes	Yes	Yes	Yes	Yes
73796	Baseline	Not Hispanic or Latino	51	Female	White	Yes	No	Yes	Yes	Yes	Yes	No	Yes	Yes
74671	Baseline	Not Hispanic or Latino	51	Male	White	Yes	No	Yes	Yes	Yes	Yes	Yes	Yes	Yes
24899	Baseline	Not Hispanic or Latino	51	Female	Black or African American	Yes	Yes	Yes	No	Yes	Yes	Yes	Yes	Yes
48993	Baseline	Not Hispanic or Latino	51	Male	Black or African American	Yes	Yes	Yes	Yes	Yes	Yes	Yes	Yes	Yes
10643	Baseline	Hispanic or Latino	52	Female	White	Yes	Yes	Yes	Yes	Yes	Yes	No	Yes	Yes
11861	Baseline	Not Hispanic or Latino	52	Male	White	Yes	Yes	Yes	Yes	Yes	Yes	Yes	Yes	Yes
13770	Baseline	Hispanic or Latino	52	Female	White	Yes	Yes	Yes	No	Yes	Yes	Yes	Yes	Yes
14041	Baseline	Not Hispanic or Latino	52	Male	White	Yes	No	Yes	Yes	Yes	Yes	Yes	Yes	Yes
15215	Baseline	Not Hispanic or Latino	52	Female	White	Yes	No	Yes	Yes	Yes	Yes	Yes	Yes	No
18424	Baseline	Hispanic or Latino	52	Female	White	Yes	No	Yes	Yes	No	Yes	Yes	Yes	Yes
23856	Baseline	Not Hispanic or Latino	52	Male	White	Yes	Yes	Yes	Yes	Yes	Yes	No	Yes	Yes
24454	Baseline	Hispanic or Latino	52	Male	White	Yes	No	Yes	No	Yes	Yes	Yes	Yes	Yes
43402	Baseline	Hispanic or Latino	52	Male	White	Yes	Yes	Yes	Yes	Yes	Yes	No	Yes	Yes
54935	Baseline	Not Hispanic or Latino	52	Female	White	Yes	No	No	No	Yes	Yes	Yes	Yes	Yes
56377	Baseline	Hispanic or Latino	52	Female	White	Yes	No	Yes	Yes	Yes	Yes	Yes	Yes	Yes
59096	Baseline	Hispanic or Latino	52	Female	White	Yes	Yes	Yes	Yes	Yes	Yes	Yes	Yes	Yes
60399	Baseline	Not Hispanic or Latino	52	Female	White	Yes	Yes	Yes	Yes	Yes	Yes	No	Yes	Yes
62488	Baseline	Hispanic or Latino	52	Female	White	Yes	No	Yes	Yes	Yes	Yes	No	Yes	Yes
68572	Baseline	Not Hispanic or Latino	52	Female	White	Yes	Yes	Yes	Yes	Yes	Yes	Yes	Yes	Yes
69975	Baseline	Not Hispanic or Latino	52	Female	White	Yes	Yes	Yes	Yes	Yes	No	Yes	Yes	Yes
74984	Baseline	Not Hispanic or Latino	52	Male	White	Yes	Yes	Yes	Yes	Yes	Yes	No	Yes	Yes
14617	Baseline	Not Hispanic or Latino	52	Female	Black or African American	Yes	Yes	Yes	Yes	Yes	Yes	Yes	Yes	Yes
57416	Baseline	Not Hispanic or Latino	52	Female	Black or African American	Yes	Yes	Yes	Yes	Yes	Yes	Yes	Yes	Yes
70909	Baseline	Hispanic or Latino	52	Female	Black or African American	Yes	Yes	Yes	No	No	Yes	No	Yes	Yes
10103	Baseline	Hispanic or Latino	53	Female	White	Yes	No	Yes	Yes	Yes	Yes	No	Yes	Yes
12426	Baseline	Not Hispanic or Latino	53	Male	White	Yes	Yes	Yes	Yes	Yes	Yes	Yes	Yes	Yes
12547	Baseline	Not Hispanic or Latino	53	Female	White	Yes	Yes	Yes	Yes	Yes	Yes	Yes	Yes	Yes
13474	Baseline	Not Hispanic or Latino	53	Male	White	Yes	Yes	Yes	No	No	Yes	Yes	Yes	Yes
14613	Baseline	Not Hispanic or Latino	53	Female	White	Yes	Yes	Yes	Yes	Yes	Yes	Yes	Yes	Yes
17398	Baseline	Hispanic or Latino	53	Female	White	Yes	Yes	Yes	Yes	No	Yes	No	Yes	Yes
20040	Baseline	Not Hispanic or Latino	53	Male	White	Yes	No	Yes	Yes	No	Yes	Yes	Yes	Yes
23222	Baseline	Not Hispanic or Latino	53	Male	White	No	Yes	Yes	Yes	No	Yes	No	Yes	Yes
23244	Baseline	Not Hispanic or Latino	53	Female	White	Yes	Yes	Yes	No	Yes	Yes	Yes	Yes	No
24276	Baseline	Not Hispanic or Latino	53	Female	White	Yes	Yes	Yes	No	Yes	Yes	Yes	Yes	Yes
27180	Baseline	Not Hispanic or Latino	53	Male	White	Yes	Yes	Yes	No	Yes	Yes	Yes	Yes	Yes
28554	Baseline	Not Hispanic or Latino	53	Female	White	Yes	Yes	Yes	Yes	Yes	Yes	Yes	Yes	No
38270	Baseline	Not Hispanic or Latino	53	Male	White	Yes	Yes	Yes	Yes	Yes	Yes	Yes	Yes	Yes
40659	Baseline	Not Hispanic or Latino	53	Female	White	Yes	Yes	Yes	Yes	Yes	Yes	Yes	Yes	Yes
41366	Baseline	Not Hispanic or Latino	53	Male	White	Yes	Yes	Yes	Yes	Yes	Yes	No	Yes	Yes
42284	Baseline	Not Hispanic or Latino	53	Male	White	Yes	No	Yes	Yes	Yes	Yes	No	Yes	Yes
43029	Baseline	Not Hispanic or Latino	53	Female	White	Yes	No	Yes	No	Yes	Yes	Yes	Yes	Yes
43219	Baseline	Not Hispanic or Latino	53	Female	White	No	No	Yes	No	Yes	Yes	Yes	Yes	Yes
43698	Baseline	Hispanic or Latino	53	Female	White	Yes	No	Yes	Yes	No	Yes	Yes	Yes	Yes
44377	Baseline	Not Hispanic or Latino	53	Female	Asian	Yes	Yes	Yes	No	No	Yes	Yes	Yes	Yes
45519	Baseline	Not Hispanic or Latino	53	Female	White	Yes	Yes	Yes	No	Yes	Yes	No	Yes	Yes
58813	Baseline	Hispanic or Latino	53	Male	White	Yes	No	Yes	Yes	Yes	Yes	No	Yes	Yes
62366	Baseline	Not Hispanic or Latino	53	Male	White	Yes	Yes	Yes	No	Yes	Yes	Yes	Yes	Yes
62583	Baseline	Hispanic or Latino	53	Male	American Indian or Alaska Native	Yes	No	Yes	Yes	Yes	Yes	No	Yes	Yes
12771	Baseline	Not Hispanic or Latino	53	Female	Black or African American	Yes	No	Yes	Yes	Yes	Yes	Yes	Yes	Yes
18782	Baseline	Not Hispanic or Latino	53	Female	Black or African American	Yes	Yes	No	Yes	Yes	Yes	Yes	Yes	Yes
23845	Baseline	Not Hispanic or Latino	53	Female	Black or African American	Yes	Yes	Yes	Yes	Yes	Yes	Yes	Yes	Yes
24370	Baseline	Not Hispanic or Latino	53	Female	Black or African American	Yes	Yes	Yes	Yes	Yes	Yes	Yes	Yes	Yes
46403	Baseline	Not Hispanic or Latino	53	Female	Black or African American	Yes	Yes	Yes	Yes	No	Yes	No	Yes	Yes
19545	Baseline	Hispanic or Latino	53	Male		Yes	No	No	No	Yes	Yes	Yes	Yes	Yes
11057	Baseline	Hispanic or Latino	54	Male	American Indian or Alaska Native	Yes	No	Yes	No	No	Yes	Yes	Yes	Yes
12037	Baseline	Hispanic or Latino	54	Male	White	Yes	No	Yes	Yes	No	Yes	No	Yes	No
17909	Baseline	Hispanic or Latino	54	Male	White	Yes	Yes	Yes	Yes	Yes	Yes	Yes	Yes	Yes
25405	Baseline	Hispanic or Latino	54	Female	White	Yes	Yes	Yes	Yes	Yes	Yes	No	Yes	Yes
25493	Baseline	Not Hispanic or Latino	54	Female	White	Yes	Yes	Yes	Yes	Yes	Yes	Yes	Yes	Yes
25975	Baseline	Not Hispanic or Latino	54	Male	White	Yes	Yes	Yes	Yes	Yes	Yes	Yes	Yes	Yes
26641	Baseline	Hispanic or Latino	54	Female	White	Yes	No	Yes	Yes	Yes	Yes	Yes	Yes	Yes
27624	Baseline	Not Hispanic or Latino	54	Female	White	Yes	No	Yes	Yes	Yes	Yes	Yes	No	Yes
28495	Baseline	Not Hispanic or Latino	54	Male	White	Yes	No	Yes	Yes	Yes	Yes	Yes	Yes	Yes
40446	Baseline	Hispanic or Latino	54	Male	White	Yes	Yes	Yes	Yes	Yes	Yes	No	Yes	Yes
41536	Baseline	Not Hispanic or Latino	54	Male	White	Yes	Yes	Yes	Yes	No	Yes	Yes	Yes	Yes
43227	Baseline	Hispanic or Latino	54	Female	White	Yes	No	Yes	No	Yes	Yes	No	Yes	Yes
47361	Baseline	Not Hispanic or Latino	54	Male	White	Yes	Yes	Yes	Yes	Yes	Yes	No	Yes	Yes
54865	Baseline	Hispanic or Latino	54	Male	White	Yes	No	No	Yes	Yes	Yes	Yes	Yes	Yes
56552	Baseline	Not Hispanic or Latino	54	Male	White	Yes	Yes	Yes	Yes	Yes	Yes	Yes	Yes	Yes
56562	Baseline	Hispanic or Latino	54	Male	White	Yes	Yes	Yes	Yes	Yes	Yes	Yes	Yes	Yes
60385	Baseline	Not Hispanic or Latino	54	Male	White	Yes	Yes	Yes	Yes	No	Yes	Yes	Yes	Yes
60633	Baseline	Hispanic or Latino	54	Male	White	Yes	No	Yes	Yes	Yes	Yes	Yes	Yes	Yes
71948	Baseline	Not Hispanic or Latino	54	Male	White	No	Yes	Yes	Yes	No	Yes	Yes	Yes	No
16154	Baseline	Not Hispanic or Latino	54	Female	Black or African American	Yes	No	Yes	Yes	Yes	Yes	Yes	Yes	Yes
18705	Baseline	Not Hispanic or Latino	54	Male	American Indian or Alaska Native and Black or African American	Yes	Yes	Yes	No	Yes	Yes	No	Yes	Yes
21225	Baseline	Not Hispanic or Latino	54	Male	Black or African American	Yes	Yes	Yes	Yes	Yes	Yes	No	Yes	Yes
32156	Baseline	Not Hispanic or Latino	54	Female	Black or African American	No	Yes	Yes	No	Yes	No	No	No	No
50386	Baseline	Not Hispanic or Latino	54	Female	Black or African American	Yes	No	Yes	Yes	Yes	Yes	No	Yes	Yes
61507	Baseline	Not Hispanic or Latino	54	Female	Black or African American	Yes	Yes	Yes	Yes	Yes	Yes	Yes	Yes	Yes
65967	Baseline		54	Female	Black or African American	Yes	Yes	Yes	Yes	Yes	Yes	Yes	Yes	Yes
10445	Baseline	Hispanic or Latino	55	Male	American Indian or Alaska Native	Yes	No	Yes	No	No	Yes	No	Yes	Yes
13605	Baseline	Hispanic or Latino	55	Male	White	Yes	No	Yes	Yes	Yes	Yes	Yes	Yes	Yes
17577	Baseline	Hispanic or Latino	55	Male	White	Yes	Yes	Yes	No	Yes	Yes	Yes	Yes	Yes
18700	Baseline	Hispanic or Latino	55	Male	White	Yes	No	Yes	Yes	Yes	Yes	Yes	No	Yes
21885	Baseline	Hispanic or Latino	55	Male	White	Yes	Yes	Yes	No	Yes	Yes	Yes	Yes	Yes
28052	Baseline	Hispanic or Latino	55	Female	White	Yes	No	Yes	Yes	No	Yes	Yes	Yes	Yes
32392	Baseline	Not Hispanic or Latino	55	Male	White	Yes	No	Yes	Yes	Yes	Yes	Yes	No	Yes
40294	Baseline	Not Hispanic or Latino	55	Male	White	Yes	Yes	Yes	No	Yes	Yes	Yes	Yes	Yes
49999	Baseline	Hispanic or Latino	55	Male	White	No	No	No	Yes	Yes	Yes	Yes	Yes	Yes
55592	Baseline	Not Hispanic or Latino	55	Female	White	Yes	Yes	Yes	No	No	Yes	No	Yes	Yes
62268	Baseline	Hispanic or Latino	55	Male	White	Yes	Yes	Yes	Yes	Yes	Yes	Yes	Yes	Yes
76937	Baseline	Hispanic or Latino	55	Male	White	Yes	No	Yes	No	Yes	No	No	Yes	Yes
28701	Baseline	Not Hispanic or Latino	55	Male	Black or African American	Yes	Yes	Yes	Yes	Yes	Yes	Yes	Yes	Yes
33528	Baseline	Not Hispanic or Latino	55	Male	Black or African American	Yes	No	Yes	Yes	Yes	Yes	No	Yes	Yes
43599	Baseline	Not Hispanic or Latino	55	Female		Yes	No	Yes	Yes	Yes	Yes	Yes	Yes	No
14033	Baseline	Not Hispanic or Latino	56	Female	White	Yes	Yes	Yes	Yes	Yes	Yes	Yes	Yes	Yes
15208	Baseline	Not Hispanic or Latino	56	Female	White	Yes	Yes	Yes	Yes	Yes	Yes	Yes	Yes	Yes
17390	Baseline	Not Hispanic or Latino	56	Female	Asian	Yes	Yes	Yes	Yes	Yes	Yes	Yes	Yes	Yes
17979	Baseline	Hispanic or Latino	56	Female	White	Yes	Yes	Yes	Yes	Yes	Yes	Yes	Yes	Yes
18890	Baseline	Hispanic or Latino	56	Male	White	Yes	Yes	Yes	No	Yes	No	Yes	Yes	Yes
19913	Baseline	Not Hispanic or Latino	56	Male	White	Yes	Yes	Yes	Yes	Yes	Yes	Yes	Yes	Yes
20014	Baseline	Hispanic or Latino	56	Male	American Indian or Alaska Native	No	No	No	No	No	Yes	Yes	Yes	No
21503	Baseline	Not Hispanic or Latino	56	Female	White	Yes	Yes	Yes	No	Yes	Yes	No	Yes	Yes
22686	Baseline	Not Hispanic or Latino	56	Female	White	Yes	Yes	Yes	No	Yes	Yes	Yes	Yes	Yes
28392	Baseline	Not Hispanic or Latino	56	Male	White	Yes	Yes	Yes	No	Yes	Yes	Yes	Yes	Yes
32961	Baseline	Not Hispanic or Latino	56	Female	White	No	Yes	No	No	Yes	Yes	Yes	Yes	Yes
43039	Baseline	Not Hispanic or Latino	56	Male	White	Yes	Yes	Yes	Yes	No	Yes	No	Yes	Yes
45521	Baseline	Hispanic or Latino	56	Male	White	Yes	No	Yes	No	No	Yes	Yes	Yes	Yes
47109	Baseline	Not Hispanic or Latino	56	Female	White	Yes	Yes	Yes	Yes	Yes	Yes	Yes	Yes	Yes
47866	Baseline	Not Hispanic or Latino	56	Female	White	Yes	Yes	Yes	Yes	Yes	Yes	Yes	Yes	Yes
55588	Baseline	Not Hispanic or Latino	56	Male	White	Yes	Yes	Yes	No	Yes	Yes	No	Yes	Yes
60759	Baseline	Hispanic or Latino	56	Female	American Indian or Alaska Native	Yes	No	Yes	Yes	Yes	Yes	Yes	Yes	Yes
76292	Baseline	Not Hispanic or Latino	56	Female	White	Yes	Yes	Yes	Yes	Yes	Yes	No	Yes	Yes
35353	Baseline	Not Hispanic or Latino	56	Female	Black or African American	Yes	No	No	Yes	No	No	No	No	Yes
60086	Baseline	Not Hispanic or Latino	56	Female	Black or African American	Yes	No	Yes	No	Yes	Yes	Yes	Yes	Yes
32233	Baseline	Hispanic or Latino	56	Female		Yes	No	Yes	No	Yes	Yes	Yes	Yes	Yes
15200	Baseline	Not Hispanic or Latino	57	Male	White	Yes	Yes	Yes	No	Yes	Yes	No	Yes	Yes
19570	Baseline	Not Hispanic or Latino	57	Female	White	Yes	No	Yes	No	Yes	Yes	Yes	Yes	Yes
28136	Baseline	Not Hispanic or Latino	57	Female	White	Yes	Yes	Yes	Yes	Yes	Yes	Yes	Yes	Yes
44781	Baseline	Hispanic or Latino	57	Male	White	Yes	No	Yes	Yes	No	Yes	No	Yes	Yes
60702	Baseline	Not Hispanic or Latino	57	Male	White	Yes	Yes	No	Yes	Yes	Yes	No	Yes	No
73356	Baseline	Not Hispanic or Latino	57	Female	White	Yes	Yes	Yes	Yes	Yes	Yes	No	Yes	Yes
18169	Baseline	Not Hispanic or Latino	57	Female	Black or African American	Yes	Yes	Yes	Yes	Yes	Yes	Yes	Yes	Yes
21861	Baseline	Hispanic or Latino	57	Female	Black or African American	Yes	No	Yes	Yes	Yes	Yes	Yes	Yes	Yes
14404	Baseline	Not Hispanic or Latino	57	Female		Yes	No	No	No	Yes	Yes	Yes	Yes	Yes
71781	Baseline	Hispanic or Latino	57	Female		Yes	No	Yes	Yes	Yes	Yes	No	Yes	Yes
10510	Baseline	Hispanic or Latino	58	Female	White	Yes	No	Yes	Yes	No	Yes	Yes	Yes	Yes
10579	Baseline	Not Hispanic or Latino	58	Male	White	Yes	No	Yes	Yes	Yes	Yes	Yes	Yes	Yes
11666	Baseline	Hispanic or Latino	58	Female	American Indian or Alaska Native	Yes	Yes	Yes	Yes	Yes	Yes	Yes	Yes	Yes
13315	Baseline	Hispanic or Latino	58	Female	White	Yes	No	No	No	Yes	Yes	Yes	Yes	Yes
14559	Baseline	Not Hispanic or Latino	58	Female	White	Yes	Yes	Yes	Yes	Yes	Yes	No	Yes	No
15009	Baseline	Not Hispanic or Latino	58	Male	White	Yes	Yes	Yes	Yes	Yes	Yes	Yes	Yes	Yes
16019	Baseline	Not Hispanic or Latino	58	Female	Asian	Yes	Yes	Yes	Yes	Yes	Yes	No	Yes	No
18986	Baseline	Hispanic or Latino	58	Male	Asian	Yes	No	No	Yes	No	Yes	Yes	Yes	No
39495	Baseline	Not Hispanic or Latino	58	Female	Asian	No	No	No	No	No	No	Yes	No	Yes
39968	Baseline	Not Hispanic or Latino	58	Female	White	Yes	Yes	Yes	No	Yes	Yes	Yes	Yes	Yes
43845	Baseline	Hispanic or Latino	58	Female	White	Yes	Yes	Yes	Yes	Yes	Yes	Yes	Yes	Yes
71276	Baseline	Not Hispanic or Latino	58	Male	White	Yes	No	Yes	Yes	Yes	Yes	Yes	Yes	Yes
30615	Baseline	Not Hispanic or Latino	58	Female	Black or African American	Yes	No	Yes	No	Yes	Yes	No	Yes	Yes
73620	Baseline	Not Hispanic or Latino	58	Female	Black or African American	Yes	No	Yes	Yes	Yes	Yes	No	Yes	Yes
10734	Baseline	Not Hispanic or Latino	59	Female	White	Yes	No	Yes	Yes	Yes	Yes	Yes	Yes	Yes
11902	Baseline	Not Hispanic or Latino	59	Male	White	Yes	No	Yes	Yes	Yes	Yes	Yes	Yes	Yes
12487	Baseline	Not Hispanic or Latino	59	Male	White	Yes	Yes	Yes	Yes	Yes	Yes	No	Yes	Yes
14885	Baseline	Not Hispanic or Latino	59	Male	White	Yes	Yes	Yes	No	Yes	Yes	No	Yes	No
15176	Baseline	Not Hispanic or Latino	59	Male	White	Yes	Yes	Yes	Yes	Yes	Yes	Yes	Yes	Yes
19187	Baseline	Hispanic or Latino	59	Female	White	Yes	No	Yes	Yes	Yes	Yes	No	Yes	Yes
28467	Baseline	Not Hispanic or Latino	59	Female	White	Yes	Yes	Yes	No	Yes	Yes	Yes	Yes	No
40049	Baseline	Not Hispanic or Latino	59	Male	White	Yes	Yes	Yes	No	Yes	Yes	Yes	Yes	Yes
61575	Baseline	Hispanic or Latino	59	Female	White	Yes	No	No	No	Yes	Yes	Yes	Yes	Yes
62508	Baseline	Not Hispanic or Latino	59	Female	White	Yes	Yes	Yes	No	Yes	Yes	Yes	Yes	Yes
10545	Baseline	Hispanic or Latino	60	Female	American Indian or Alaska Native	Yes	No	Yes	No	Yes	Yes	Yes	Yes	Yes
10772	Baseline	Hispanic or Latino	60	Female	White	Yes	No	Yes	No	Yes	Yes	Yes	Yes	Yes
13451	Baseline	Not Hispanic or Latino	60	Female	White	Yes	Yes	Yes	Yes	Yes	Yes	Yes	Yes	Yes
17486	Baseline	Hispanic or Latino	60	Female	White	Yes	No	Yes	Yes	Yes	Yes	No	Yes	Yes
18111	Baseline	Not Hispanic or Latino	60	Female	White	Yes	Yes	Yes	Yes	Yes	Yes	Yes	Yes	Yes
21265	Baseline	Not Hispanic or Latino	60	Female	White	Yes	Yes	Yes	Yes	Yes	Yes	Yes	No	Yes
22254	Baseline	Not Hispanic or Latino	60	Female	White	Yes	Yes	Yes	No	Yes	Yes	Yes	Yes	Yes
32127	Baseline	Hispanic or Latino	60	Female	White	Yes	Yes	Yes	Yes	Yes	Yes	Yes	Yes	Yes
45365	Baseline	Hispanic or Latino	60	Female	White	Yes	Yes	Yes	Yes	Yes	Yes	Yes	Yes	Yes
54773	Baseline	Not Hispanic or Latino	60	Female	White	Yes	Yes	Yes	Yes	Yes	Yes	Yes	Yes	Yes
57396	Baseline	Not Hispanic or Latino	60	Male	White	No	No	No	Yes	No	Yes	Yes	No	No
59867	Baseline	Hispanic or Latino	60	Male	White	Yes	No	Yes	Yes	Yes	Yes	Yes	Yes	Yes
83455	Baseline	Hispanic or Latino	60	Male	White	Yes	No	Yes	Yes	Yes	Yes	No	Yes	Yes
13761	Baseline	Not Hispanic or Latino	60	Male	Black or African American	Yes	No	No	Yes	Yes	Yes	Yes	Yes	Yes
18580	Baseline	Hispanic or Latino	60	Female	Black or African American	Yes	No	Yes	Yes	Yes	No	Yes	No	No
26087	Baseline	Not Hispanic or Latino	60	Female	Black or African American	Yes	No	Yes	Yes	Yes	Yes	Yes	Yes	Yes
56764	Baseline	Not Hispanic or Latino	60	Male	Black or African American	Yes	No	Yes	Yes	Yes	Yes	Yes	Yes	No
14805	Baseline	Not Hispanic or Latino	60	Female		Yes	Yes	Yes	Yes	Yes	Yes	Yes	Yes	Yes
11252	Baseline	Hispanic or Latino	61	Male	White	Yes	Yes	No	Yes	No	Yes	No	Yes	Yes
12579	Baseline	Hispanic or Latino	61	Female	White	Yes	No	Yes	Yes	Yes	Yes	No	No	Yes
13716	Baseline	Not Hispanic or Latino	61	Male	Native Hawaiian or Other Pacific Islander	Yes	No	Yes	Yes	Yes	Yes	Yes	Yes	Yes
15109	Baseline	Not Hispanic or Latino	61	Female	White	Yes	Yes	Yes	Yes	Yes	Yes	Yes	Yes	Yes
16788	Baseline	Not Hispanic or Latino	61	Male	White	Yes	No	Yes	Yes	Yes	Yes	Yes	Yes	No
17985	Baseline	Not Hispanic or Latino	61	Female	White	Yes	Yes	Yes	Yes	Yes	Yes	Yes	Yes	Yes
18708	Baseline	Hispanic or Latino	61	Female	White	Yes	No	Yes	No	Yes	Yes	Yes	Yes	Yes
23294	Baseline	Hispanic or Latino	61	Male	White	Yes	Yes	Yes	No	Yes	Yes	No	Yes	Yes
24025	Baseline	Not Hispanic or Latino	61	Female	White	Yes	No	Yes	Yes	Yes	Yes	Yes	Yes	Yes
39296	Baseline	Not Hispanic or Latino	61	Female	White	Yes	Yes	Yes	Yes	Yes	Yes	Yes	Yes	Yes
43118	Baseline	Hispanic or Latino	61	Female	White	Yes	Yes	No	Yes	Yes	No	Yes	Yes	No
43992	Baseline	Not Hispanic or Latino	61	Female	American Indian or Alaska Native	Yes	No	Yes	No	Yes	Yes	Yes	Yes	Yes
48820	Baseline	Not Hispanic or Latino	61	Male	White	Yes	Yes	Yes	No	Yes	Yes	Yes	Yes	No
54807	Baseline	Not Hispanic or Latino	61	Male	White	Yes	Yes	Yes	No	No	Yes	Yes	Yes	Yes
70932	Baseline	Not Hispanic or Latino	61	Male	Asian	Yes	Yes	Yes	Yes	Yes	Yes	Yes	Yes	Yes
72453	Baseline	Not Hispanic or Latino	61	Female	White	Yes	No	Yes	Yes	No	Yes	Yes	Yes	Yes
14951	Baseline	Not Hispanic or Latino	61	Male	Black or African American	Yes	No	Yes	Yes	Yes	Yes	Yes	Yes	Yes
19741	Baseline	Not Hispanic or Latino	61	Male	Black or African American	Yes	Yes	Yes	Yes	Yes	Yes	No	Yes	Yes
25489	Baseline	Hispanic or Latino	61	Female	Black or African American	Yes	Yes	Yes	Yes	Yes	Yes	Yes	Yes	Yes
27087	Baseline	Not Hispanic or Latino	61	Female	AsianAmerican Indian or Alaska Native	Yes	No	Yes	No	Yes	Yes	Yes	Yes	Yes
24558	Baseline	Hispanic or Latino	61	Male		Yes	No	Yes	No	Yes	Yes	Yes	Yes	Yes
12084	Baseline	Hispanic or Latino	62	Male	White	Yes	No	Yes	Yes	Yes	Yes	Yes	Yes	Yes
13090	Baseline	Hispanic or Latino	62	Female	White	No	Yes	Yes	Yes	Yes	Yes	Yes	Yes	Yes
14862	Baseline	Not Hispanic or Latino	62	Male	White	Yes	Yes	Yes	Yes	Yes	Yes	Yes	Yes	Yes
14868	Baseline	Not Hispanic or Latino	62	Male	White	No	No	Yes	Yes	Yes	Yes	Yes	No	Yes
16262	Baseline	Not Hispanic or Latino	62	Female	White	Yes	Yes	Yes	Yes	No	Yes	Yes	Yes	Yes
19023	Baseline	Not Hispanic or Latino	62	Male	White	Yes	No	No	No	Yes	Yes	Yes	Yes	Yes
19201	Baseline	Hispanic or Latino	62	Female	White	Yes	Yes	Yes	No	Yes	Yes	Yes	Yes	Yes
22233	Baseline	Not Hispanic or Latino	62	Female	White	Yes	Yes	Yes	Yes	Yes	Yes	Yes	Yes	Yes
25871	Baseline	Not Hispanic or Latino	62	Female	Asian	Yes	Yes	Yes	Yes	Yes	Yes	Yes	Yes	Yes
25915	Baseline	Not Hispanic or Latino	62	Female	White	Yes	Yes	Yes	Yes	Yes	Yes	Yes	Yes	Yes
27355	Baseline	Not Hispanic or Latino	62	Male	White	Yes	Yes	Yes	No	Yes	Yes	Yes	Yes	Yes
33698	Baseline	Not Hispanic or Latino	62	Female	White	Yes	Yes	Yes	Yes	Yes	Yes	Yes	Yes	Yes
49699	Baseline	Not provided	62	Female	White	No	Yes	Yes	Yes	Yes	Yes	Yes	Yes	Yes
55726	Baseline	Not Hispanic or Latino	62	Female	White	Yes	No	Yes	No	Yes	Yes	No	Yes	Yes
71311	Baseline	Not Hispanic or Latino	62	Female	White	Yes	No	Yes	Yes	Yes	Yes	Yes	Yes	Yes
12603	Baseline	Not Hispanic or Latino	63	Female	White	Yes	Yes	Yes	Yes	Yes	Yes	Yes	Yes	Yes
13528	Baseline	Hispanic or Latino	63	Female	White	Yes	Yes	Yes	Yes	Yes	Yes	No	Yes	Yes
15554	Baseline	Not Hispanic or Latino	63	Female	White	Yes	Yes	Yes	Yes	No	Yes	Yes	Yes	Yes
16236	Baseline	Not Hispanic or Latino	63	Male	White	Yes	Yes	Yes	Yes	Yes	Yes	Yes	Yes	Yes
16741	Baseline	Not Hispanic or Latino	63	Male	White	Yes	Yes	Yes	Yes	Yes	Yes	Yes	Yes	Yes
16932	Baseline	Not Hispanic or Latino	63	Female	White	Yes	Yes	Yes	Yes	Yes	Yes	Yes	Yes	Yes
18069	Baseline	Not Hispanic or Latino	63	Male	White	Yes	No	No	Yes	No	Yes	Yes	No	No
22511	Baseline	Hispanic or Latino	63	Male	White	Yes	No	Yes	No	Yes	Yes	No	Yes	Yes
22654	Baseline	Not Hispanic or Latino	63	Male	White	Yes	No	Yes	Yes	No	Yes	Yes	Yes	Yes
24385	Baseline	Not Hispanic or Latino	63	Female	White	Yes	Yes	Yes	Yes	Yes	Yes	Yes	Yes	Yes
24393	Baseline	Not Hispanic or Latino	63	Female	White	Yes	Yes	Yes	No	No	Yes	Yes	Yes	Yes
34329	Baseline	Not Hispanic or Latino	63	Female	White	Yes	Yes	No	Yes	No	Yes	Yes	No	No
40939	Baseline	Not Hispanic or Latino	63	Male	White	Yes	Yes	Yes	Yes	Yes	Yes	Yes	Yes	Yes
56132	Baseline	Not Hispanic or Latino	63	Female	White	Yes	No	Yes	Yes	Yes	Yes	No	Yes	Yes
56663	Baseline	Hispanic or Latino	63	Male	White	Yes	No	No	No	No	No	Yes	Yes	No
59613	Baseline	Hispanic or Latino	63	Female	White	Yes	No	Yes	No	Yes	Yes	Yes	Yes	Yes
62827	Baseline	Not Hispanic or Latino	63	Female	White	Yes	No	Yes	No	Yes	Yes	No	Yes	Yes
73583	Baseline	Not Hispanic or Latino	63	Female	White	Yes	No	Yes	Yes	Yes	Yes	Yes	Yes	Yes
15045	Baseline	Not Hispanic or Latino	63	Male	American Indian or Alaska Native and Black or African American	Yes	No	Yes	Yes	Yes	Yes	Yes	Yes	Yes
18961	Baseline	Not Hispanic or Latino	63	Female	Black or African American	Yes	No	Yes	Yes	Yes	Yes	Yes	Yes	Yes
19149	Baseline	Hispanic or Latino	63	Male	Black or African American	Yes	No	No	Yes	No	Yes	No	Yes	Yes
24031	Baseline	Not Hispanic or Latino	63	Female	Black or African American	No	No	No	Yes	Yes	Yes	Yes	Yes	No
24279	Baseline	Not Hispanic or Latino	63	Female	Black or African American	Yes	Yes	Yes	Yes	No	Yes	No	Yes	Yes
77132	Baseline	Not Hispanic or Latino	63	Female	Black or African American	Yes	Yes	Yes	Yes	Yes	Yes	Yes	Yes	Yes
10034	Baseline	Hispanic or Latino	64	Male	White	Yes	No	Yes	Yes	Yes	Yes	Yes	Yes	Yes
11002	Baseline	Not Hispanic or Latino	64	Male	White	Yes	Yes	Yes	Yes	Yes	No	Yes	Yes	Yes
12703	Baseline	Not Hispanic or Latino	64	Male	White	Yes	No	No	No	Yes	Yes	Yes	Yes	Yes
15891	Baseline	Not Hispanic or Latino	64	Female	White	Yes	Yes	Yes	Yes	Yes	Yes	Yes	Yes	Yes
16200	Baseline	Not Hispanic or Latino	64	Female	White	Yes	No	Yes	No	Yes	Yes	No	Yes	No
17606	Baseline	Hispanic or Latino	64	Female	White	Yes	No	Yes	Yes	Yes	Yes	No	Yes	Yes
17782	Baseline	Hispanic or Latino	64	Female	White	Yes	No	No	Yes	Yes	Yes	Yes	Yes	Yes
21459	Baseline	Not Hispanic or Latino	64	Male	White	Yes	Yes	Yes	Yes	Yes	Yes	Yes	Yes	Yes
38040	Baseline	Not Hispanic or Latino	64	Male	White	No	No	No	No	Yes	Yes	Yes	Yes	Yes
41721	Baseline	Not Hispanic or Latino	64	Female	White	Yes	Yes	Yes	No	Yes	Yes	No	Yes	No
45169	Baseline	Hispanic or Latino	64	Female	White	Yes	Yes	Yes	Yes	Yes	Yes	Yes	Yes	No
46503	Baseline	Not Hispanic or Latino	64	Male	White	Yes	Yes	Yes	No	Yes	Yes	Yes	Yes	Yes
48199	Baseline	Not Hispanic or Latino	64	Female	White	No	No	Yes	No	Yes	No	Yes	Yes	No
50963	Baseline	Not Hispanic or Latino	64	Female	White	Yes	Yes	Yes	No	Yes	Yes	Yes	Yes	Yes
62207	Baseline	Not Hispanic or Latino	64	Female	White	Yes	No	Yes	Yes	Yes	Yes	Yes	Yes	Yes
68237	Baseline	Not Hispanic or Latino	64	Female	White	Yes	Yes	Yes	Yes	Yes	Yes	Yes	Yes	Yes
71688	Baseline	Not Hispanic or Latino	64	Male	White	No	No	Yes	Yes	Yes	Yes	No	Yes	Yes
76914	Baseline	Not Hispanic or Latino	64	Male	White	Yes	No	Yes	Yes	Yes	Yes	No	Yes	No
25775	Baseline	Not Hispanic or Latino	64	Female	Black or African American	Yes	Yes	Yes	No	No	Yes	Yes	Yes	Yes
41706	Baseline	Not Hispanic or Latino	64	Female	Black or African American	Yes	No	Yes	Yes	Yes	Yes	No	Yes	Yes
10344	Baseline	Not Hispanic or Latino	65	Female	White	Yes	No	No	No	Yes	Yes	Yes	Yes	No
11127	Baseline	Hispanic or Latino	65	Male	White	Yes	No	Yes	No	No	Yes	Yes	Yes	Yes
16233	Baseline	Not Hispanic or Latino	65	Female	White	Yes	Yes	No	Yes	No	Yes	Yes	Yes	Yes
25591	Baseline	Hispanic or Latino	65	Male	White	Yes	No	Yes	Yes	Yes	Yes	No	Yes	Yes
28415	Baseline	Not Hispanic or Latino	65	Female	White	Yes	No	Yes	No	Yes	Yes	Yes	Yes	Yes
28732	Baseline	Not Hispanic or Latino	65	Female	White	Yes	No	Yes	No	No	Yes	Yes	Yes	Yes
48781	Baseline	Not provided	65	Female	White	Yes	Yes	Yes	No	Yes	Yes	Yes	Yes	Yes
51286	Baseline	Not Hispanic or Latino	65	Female	White	Yes	No	Yes	Yes	Yes	Yes	Yes	Yes	Yes
56517	Baseline	Hispanic or Latino	65	Female	White	Yes	Yes	Yes	Yes	Yes	Yes	Yes	No	Yes
58893	Baseline	Not Hispanic or Latino	65	Female	Black or African American	No	No	Yes	Yes	Yes	Yes	Yes	Yes	Yes
15469	Baseline	Not Hispanic or Latino	65	Female		Yes	Yes	Yes	Yes	Yes	Yes	Yes	Yes	Yes
10307	Baseline	Hispanic or Latino	66	Female	White	Yes	No	Yes	Yes	Yes	Yes	No	No	Yes
10831	Baseline	Not Hispanic or Latino	66	Male	White	Yes	Yes	Yes	Yes	Yes	Yes	Yes	Yes	Yes
12045	Baseline	Hispanic or Latino	66	Male	White	No	No	No	No	No	Yes	Yes	No	No
13681	Baseline	Not Hispanic or Latino	66	Female	White	Yes	No	Yes	No	No	Yes	Yes	Yes	Yes
14281	Baseline	Not Hispanic or Latino	66	Female	White	Yes	No	Yes	Yes	No	Yes	Yes	Yes	Yes
16012	Baseline	Not Hispanic or Latino	66	Female	White	Yes	No	Yes	No	Yes	Yes	Yes	Yes	Yes
22913	Baseline	Hispanic or Latino	66	Male	White	Yes	Yes	Yes	No	Yes	Yes	Yes	Yes	Yes
23581	Baseline	Not Hispanic or Latino	66	Male	White	Yes	Yes	Yes	Yes	Yes	Yes	No	Yes	Yes
37491	Baseline	Hispanic or Latino	66	Female	White	Yes	Yes	Yes	No	Yes	Yes	Yes	Yes	Yes
38393	Baseline	Not Hispanic or Latino	66	Male	White	Yes	No	Yes	No	Yes	Yes	Yes	Yes	Yes
46216	Baseline	Hispanic or Latino	66	Male	White	Yes	Yes	No	No	Yes	Yes	No	Yes	Yes
60823	Baseline	Not Hispanic or Latino	66	Male	White	No	No	Yes	No	Yes	Yes	No	Yes	Yes
10578	Baseline	Hispanic or Latino	66	Male	Black or African American	No	No	No	No	Yes	No	No	Yes	No
26206	Baseline	Not Hispanic or Latino	66	Female	Black or African American	Yes	Yes	Yes	Yes	Yes	No	Yes	Yes	Yes
10434	Baseline	Hispanic or Latino	67	Female	White	Yes	No	Yes	Yes	Yes	Yes	Yes	Yes	Yes
12962	Baseline	Hispanic or Latino	67	Male	White	Yes	No	Yes	Yes	Yes	No	Yes	No	Yes
16335	Baseline	Not Hispanic or Latino	67	Female	Asian	Yes	No	Yes	Yes	No	Yes	No	Yes	Yes
26323	Baseline	Not Hispanic or Latino	67	Male	White	Yes	Yes	Yes	Yes	Yes	Yes	Yes	Yes	Yes
38752	Baseline	Not Hispanic or Latino	67	Male	White	Yes	No	Yes	Yes	Yes	Yes	Yes	Yes	Yes
42292	Baseline	Not Hispanic or Latino	67	Female	White	Yes	Yes	Yes	Yes	No	Yes	No	Yes	Yes
45983	Baseline	Not Hispanic or Latino	67	Female	White	Yes	No	No	Yes	No	Yes	Yes	Yes	Yes
57371	Baseline	Not Hispanic or Latino	67	Male	White	No	Yes	Yes	Yes	Yes	Yes	No	Yes	No
58195	Baseline	Not Hispanic or Latino	67	Female	White	No	Yes	No	No	No	Yes	No	No	No
60262	Baseline	Not Hispanic or Latino	67	Male	White	Yes	No	Yes	No	Yes	Yes	Yes	Yes	Yes
76990	Baseline	Not Hispanic or Latino	67	Female	White	Yes	No	Yes	Yes	Yes	Yes	No	Yes	Yes
17946	Baseline	Hispanic or Latino	67	Female	Black or African American	Yes	No	No	No	Yes	Yes	Yes	Yes	Yes
23265	Baseline	Not Hispanic or Latino	68	Male	White	Yes	Yes	Yes	No	Yes	Yes	Yes	Yes	Yes
49752	Baseline	Not provided	68	Male	White	Yes	No	Yes	Yes	No	Yes	Yes	Yes	No
56105	Baseline	Hispanic or Latino	68	Male	White	Yes	No	Yes	Yes	Yes	Yes	Yes	Yes	Yes
69412	Baseline	Not Hispanic or Latino	68	Male	White	Yes	No	Yes	Yes	Yes	Yes	Yes	Yes	No
73357	Baseline	Not Hispanic or Latino	68	Male	White	Yes	Yes	Yes	Yes	Yes	Yes	Yes	Yes	Yes
12361	Baseline	Not Hispanic or Latino	68	Female	Black or African American	Yes	No	Yes	Yes	No	Yes	Yes	Yes	Yes
19126	Baseline	Hispanic or Latino	68	Male	Black or African American	Yes	No	Yes	No	Yes	Yes	Yes	Yes	No
17005	Baseline	Not Hispanic or Latino	68	Male		Yes	Yes	Yes	Yes	Yes	Yes	Yes	Yes	Yes
10070	Baseline	Hispanic or Latino	69	Female	White	Yes	No	Yes	No	Yes	Yes	Yes	Yes	Yes
12506	Baseline	Hispanic or Latino	69	Female	White	Yes	No	Yes	Yes	Yes	No	No	Yes	Yes
17848	Baseline	Not Hispanic or Latino	69	Male	Asian	Yes	No	No	Yes	Yes	Yes	Yes	Yes	Yes
18246	Baseline	Hispanic or Latino	69	Female	White	Yes	No	No	No	Yes	No	No	Yes	No
18830	Baseline	Hispanic or Latino	69	Male	White	Yes	No	No	No	No	Yes	Yes	Yes	Yes
21886	Baseline	Not Hispanic or Latino	69	Female	White	Yes	Yes	Yes	Yes	Yes	Yes	Yes	Yes	Yes
25019	Baseline	Not Hispanic or Latino	69	Male	White	No	No	No	Yes	Yes	Yes	Yes	Yes	No
34207	Baseline	Hispanic or Latino	69	Female	White	Yes	No	Yes	Yes	Yes	Yes	Yes	Yes	Yes
42515	Baseline	Not Hispanic or Latino	69	Male	White	Yes	Yes	Yes	No	Yes	No	Yes	Yes	Yes
45190	Baseline	Hispanic or Latino	69	Female	White	Yes	Yes	Yes	Yes	Yes	Yes	Yes	Yes	Yes
56289	Baseline	Not Hispanic or Latino	69	Female	White	Yes	No	Yes	Yes	Yes	Yes	Yes	Yes	Yes
61980	Baseline	Hispanic or Latino	69	Female	White	Yes	No	Yes	No	Yes	Yes	Yes	Yes	Yes
70988	Baseline	Not Hispanic or Latino	69	Female	White	Yes	No	Yes	Yes	Yes	Yes	No	Yes	Yes
39910	Baseline	Not Hispanic or Latino	69	Female	Black or African American	Yes	No	Yes	Yes	Yes	Yes	Yes	Yes	Yes
78011	Baseline	Not Hispanic or Latino	69	Male	Black or African American	Yes	No	Yes	Yes	Yes	No	Yes	Yes	Yes
10004	Baseline	Hispanic or Latino	70	Female	White	No	No	Yes	Yes	Yes	Yes	Yes	Yes	Yes
10215	Baseline	Hispanic or Latino	70	Male	White	Yes	Yes	Yes	Yes	Yes	Yes	No	Yes	No
10792	Baseline	Not Hispanic or Latino	70	Female	Asian	Yes	No	Yes	No	Yes	Yes	Yes	Yes	Yes
11540	Baseline	Not Hispanic or Latino	70	Female	White	Yes	Yes	Yes	Yes	Yes	Yes	Yes	Yes	Yes
12219	Baseline	Hispanic or Latino	70	Male	White	Yes	No	Yes	Yes	Yes	Yes	No	No	Yes
13949	Baseline	Not Hispanic or Latino	70	Male	White	Yes	Yes	Yes	Yes	Yes	No	Yes	Yes	Yes
19324	Baseline	Not Hispanic or Latino	70	Male	White	Yes	Yes	Yes	Yes	Yes	Yes	Yes	Yes	Yes
20662	Baseline	Not Hispanic or Latino	70	Male	White	Yes	No	Yes	No	No	Yes	No	Yes	Yes
33788	Baseline	Not Hispanic or Latino	70	Female	White	Yes	No	Yes	Yes	Yes	Yes	No	Yes	Yes
42221	Baseline	Not Hispanic or Latino	70	Male	White	Yes	No	Yes	No	Yes	Yes	Yes	Yes	Yes
43475	Baseline	Not Hispanic or Latino	70	Male	White	Yes	No	Yes	Yes	Yes	Yes	Yes	Yes	Yes
46708	Baseline	Not Hispanic or Latino	70	Female	White	Yes	No	No	Yes	Yes	Yes	No	Yes	Yes
46842	Baseline	Not Hispanic or Latino	70	Female	White	Yes	No	Yes	No	Yes	Yes	Yes	Yes	No
57134	Baseline	Hispanic or Latino	70	Female	White	Yes	No	Yes	Yes	Yes	Yes	No	No	No
60177	Baseline	Not Hispanic or Latino	70	Male	White	Yes	Yes	Yes	Yes	Yes	Yes	No	Yes	Yes
60483	Baseline	Not Hispanic or Latino	70	Male	White	Yes	No	Yes	Yes	Yes	Yes	Yes	Yes	Yes
69666	Baseline	Not Hispanic or Latino	70	Female	White	Yes	No	Yes	Yes	Yes	Yes	Yes	Yes	Yes
70898	Baseline	Not Hispanic or Latino	70	Male	White	Yes	No	No	Yes	No	No	No	Yes	Yes
71323	Baseline	Not Hispanic or Latino	70	Male	White	Yes	No	Yes	Yes	Yes	Yes	Yes	Yes	Yes
71834	Baseline	Not Hispanic or Latino	70	Female	Asian	Yes	Yes	Yes	Yes	Yes	Yes	Yes	Yes	Yes
90573	Baseline	Hispanic or Latino	70	Female	American Indian or Alaska Native	Yes	No	Yes	No	Yes	Yes	Yes	Yes	Yes
32469	Baseline	Not Hispanic or Latino	70	Female	Black or African American	Yes	No	Yes	Yes	Yes	Yes	No	Yes	Yes
61745	Baseline	Not Hispanic or Latino	70	Female	Black or African American	Yes	No	Yes	No	No	Yes	Yes	Yes	Yes
12392	Baseline	Not Hispanic or Latino	71	Female	White	Yes	No	No	Yes	Yes	Yes	No	No	No
18033	Baseline	Hispanic or Latino	71	Male	White	Yes	No	Yes	Yes	No	Yes	Yes	Yes	Yes
18245	Baseline	Not Hispanic or Latino	71	Male	White	Yes	No	Yes	Yes	No	Yes	Yes	Yes	Yes
18478	Baseline	Not Hispanic or Latino	71	Female	White	Yes	No	Yes	Yes	Yes	Yes	Yes	Yes	Yes
23515	Baseline	Not Hispanic or Latino	71	Female	White	Yes	No	Yes	Yes	Yes	Yes	Yes	Yes	Yes
25141	Baseline	Not Hispanic or Latino	71	Male	White	Yes	No	Yes	Yes	Yes	Yes	Yes	Yes	Yes
27361	Baseline	Hispanic or Latino	71	Female	White	Yes	Yes	Yes	Yes	No	Yes	No	Yes	Yes
28728	Baseline	Not Hispanic or Latino	71	Male	White	Yes	No	No	Yes	Yes	Yes	No	Yes	Yes
40221	Baseline	Not Hispanic or Latino	71	Female	White	Yes	Yes	No	No	No	Yes	No	Yes	Yes
41769	Baseline		71	Male	White	No	No	No	No	Yes	Yes	No	No	Yes
43496	Baseline	Not Hispanic or Latino	71	Male	White	Yes	Yes	Yes	Yes	Yes	Yes	Yes	Yes	Yes
45079	Baseline	Hispanic or Latino	71	Female	White	Yes	No	Yes	Yes	Yes	Yes	Yes	No	Yes
46379	Baseline	Hispanic or Latino	71	Female	White	Yes	No	Yes	No	Yes	Yes	No	No	Yes
55537	Baseline	Not Hispanic or Latino	71	Female	White	Yes	Yes	Yes	No	Yes	Yes	Yes	Yes	Yes
57478	Baseline	Not Hispanic or Latino	71	Male	White	Yes	No	Yes	Yes	Yes	No	Yes	Yes	Yes
71537	Baseline	Not Hispanic or Latino	71	Female	White	Yes	Yes	Yes	Yes	Yes	Yes	Yes	Yes	Yes
19632	Baseline	Hispanic or Latino	71	Female	Black or African American	No	No	No	No	No	Yes	No	No	No
27425	Baseline	Not Hispanic or Latino	71	Female	Black or African American	Yes	No	Yes	Yes	Yes	No	Yes	Yes	Yes
18755	Baseline	Hispanic or Latino	71	Male		Yes	No	Yes	No	Yes	Yes	Yes	Yes	No
10109	Baseline	Not Hispanic or Latino	72	Male	White	Yes	No	Yes	No	Yes	Yes	No	Yes	Yes
10173	Baseline	Hispanic or Latino	72	Female	White	Yes	No	No	Yes	Yes	Yes	Yes	Yes	Yes
10565	Baseline	Not Hispanic or Latino	72	Female	White	Yes	No	No	Yes	No	Yes	Yes	Yes	Yes
11164	Baseline	Hispanic or Latino	72	Male	American Indian or Alaska Native	Yes	No	Yes	Yes	Yes	Yes	No	Yes	Yes
12402	Baseline	Hispanic or Latino	72	Male	White	Yes	No	Yes	Yes	Yes	Yes	Yes	Yes	Yes
15578	Baseline	Not Hispanic or Latino	72	Female	White	Yes	No	Yes	Yes	Yes	Yes	Yes	Yes	Yes
24520	Baseline	Not Hispanic or Latino	72	Female	White	No	No	Yes	Yes	No	No	Yes	Yes	Yes
26736	Baseline	Not Hispanic or Latino	72	Female	White	Yes	No	Yes	Yes	Yes	Yes	Yes	Yes	Yes
31832	Baseline	Not Hispanic or Latino	72	Female	White	Yes	No	Yes	Yes	Yes	Yes	Yes	Yes	Yes
34104	Baseline	Not Hispanic or Latino	72	Male	White	Yes	No	Yes	Yes	Yes	Yes	Yes	Yes	Yes
36597	Baseline	Hispanic or Latino	72	Male	White	Yes	No	No	No	Yes	Yes	No	Yes	Yes
43513	Baseline	Hispanic or Latino	72	Male	White	Yes	No	Yes	Yes	Yes	Yes	No	Yes	No
56608	Baseline	Not Hispanic or Latino	72	Female	White	Yes	No	Yes	No	Yes	Yes	Yes	Yes	Yes
56627	Baseline	Hispanic or Latino	72	Female	White	Yes	No	Yes	Yes	Yes	Yes	No	Yes	Yes
57109	Baseline	Hispanic or Latino	72	Male	White	No	No	Yes	No	Yes	No	Yes	Yes	Yes
57226	Baseline	Not Hispanic or Latino	72	Male	White	Yes	No	Yes	No	Yes	Yes	No	Yes	Yes
71965	Baseline	Not Hispanic or Latino	72	Male	White	Yes	No	Yes	Yes	Yes	Yes	Yes	Yes	Yes
15622	Baseline	Not Hispanic or Latino	72	Male	Black or African American	Yes	No	No	No	No	No	Yes	Yes	No
10372	Baseline	Hispanic or Latino	73	Female	White	Yes	No	Yes	Yes	Yes	Yes	Yes	Yes	Yes
11402	Baseline	Hispanic or Latino	73	Male	White	Yes	No	Yes	Yes	Yes	Yes	Yes	Yes	Yes
14105	Baseline	Not Hispanic or Latino	73	Male	White	Yes	No	Yes	Yes	Yes	Yes	Yes	Yes	Yes
19555	Baseline	Not Hispanic or Latino	73	Female	White	Yes	No	Yes	Yes	No	Yes	Yes	Yes	No
29163	Baseline	Not Hispanic or Latino	73	Male	White	Yes	Yes	Yes	No	Yes	Yes	Yes	Yes	Yes
34408	Baseline	Not Hispanic or Latino	73	Female	White	Yes	No	No	Yes	No	No	Yes	No	No
37681	Baseline	Not Hispanic or Latino	73	Male	White	Yes	Yes	No	Yes	No	Yes	No	No	No
40130	Baseline	Not Hispanic or Latino	73	Female	White	Yes	Yes	Yes	Yes	Yes	Yes	Yes	Yes	Yes
42559	Baseline	Not Hispanic or Latino	73	Male	White	No	No	No	Yes	No	Yes	Yes	Yes	Yes
47127	Baseline	Not Hispanic or Latino	73	Female	White	No	No	Yes	No	No	Yes	Yes	Yes	No
61506	Baseline	Hispanic or Latino	73	Female	White	No	No	Yes	No	Yes	Yes	Yes	Yes	No
62486	Baseline	Hispanic or Latino	73	Male	White	Yes	No	Yes	Yes	No	Yes	Yes	Yes	No
66243	Baseline	Not Hispanic or Latino	73	Female	White	Yes	Yes	Yes	No	Yes	Yes	No	Yes	Yes
66747	Baseline	Not Hispanic or Latino	73	Female	White	Yes	No	Yes	Yes	Yes	Yes	No	Yes	Yes
73896	Baseline	Not Hispanic or Latino	73	Male	White	Yes	Yes	Yes	No	Yes	Yes	Yes	Yes	Yes
74385	Baseline	Not Hispanic or Latino	73	Male	White	Yes	No	Yes	No	Yes	No	No	Yes	Yes
50893	Baseline	Hispanic or Latino	73	Male		Yes	No	Yes	Yes	Yes	Yes	Yes	Yes	Yes
75382	Baseline	Not Hispanic or Latino	73	Female		Yes	Yes	Yes	Yes	No	Yes	No	Yes	Yes
10303	Baseline	Hispanic or Latino	74	Male	American Indian or Alaska Native	Yes	Yes	Yes	Yes	Yes	Yes	Yes	Yes	Yes
10845	Baseline	Hispanic or Latino	74	Female	White	Yes	Yes	Yes	No	No	Yes	Yes	Yes	Yes
11709	Baseline	Hispanic or Latino	74	Male	American Indian or Alaska Native	Yes	No	No	Yes	Yes	Yes	Yes	Yes	Yes
15246	Baseline	Not Hispanic or Latino	74	Female	White	Yes	No	Yes	Yes	No	Yes	Yes	Yes	Yes
15399	Baseline	Not Hispanic or Latino	74	Female	White	Yes	Yes	Yes	Yes	Yes	Yes	Yes	Yes	Yes
16657	Baseline	Not Hispanic or Latino	74	Male	White	Yes	Yes	Yes	No	Yes	Yes	Yes	Yes	Yes
16925	Baseline	Not Hispanic or Latino	74	Male	White	Yes	No	Yes	Yes	Yes	Yes	Yes	Yes	Yes
19144	Baseline	Not Hispanic or Latino	74	Male	White	Yes	Yes	Yes	Yes	Yes	Yes	Yes	Yes	Yes
21474	Baseline	Hispanic or Latino	74	Female	White	Yes	No	Yes	Yes	No	Yes	Yes	Yes	Yes
26279	Baseline	Not Hispanic or Latino	74	Male	White	Yes	No	Yes	Yes	Yes	Yes	No	Yes	Yes
27842	Baseline	Not Hispanic or Latino	74	Male	White	Yes	No	Yes	Yes	Yes	Yes	Yes	Yes	Yes
41961	Baseline	Not Hispanic or Latino	74	Female	White	Yes	Yes	Yes	No	Yes	Yes	Yes	Yes	Yes
57103	Baseline	Hispanic or Latino	74	Male	White	Yes	No	No	Yes	Yes	Yes	Yes	Yes	Yes
69968	Baseline	Not Hispanic or Latino	74	Female	White	Yes	Yes	Yes	Yes	Yes	Yes	Yes	Yes	Yes
76117	Baseline	Hispanic or Latino	74	Male	White	Yes	No	Yes	No	Yes	Yes	No	Yes	Yes
10191	Baseline	Hispanic or Latino	75	Male	American Indian or Alaska Native	Yes	No	Yes	No	Yes	Yes	Yes	Yes	No
10820	Baseline	Hispanic or Latino	75	Female	White	Yes	No	Yes	Yes	Yes	Yes	Yes	Yes	Yes
11548	Baseline	Not Hispanic or Latino	75	Male	White	Yes	No	Yes	No	Yes	Yes	No	Yes	Yes
11822	Baseline	Not Hispanic or Latino	75	Male	White	Yes	No	Yes	Yes	Yes	Yes	Yes	Yes	Yes
17025	Baseline	Not Hispanic or Latino	75	Male	White	Yes	No	Yes	Yes	Yes	Yes	Yes	Yes	Yes
17395	Baseline	Hispanic or Latino	75	Female	White	Yes	No	No	No	Yes	Yes	Yes	Yes	No
19761	Baseline	Hispanic or Latino	75	Male	White	Yes	No	Yes	Yes	Yes	Yes	Yes	Yes	Yes
71094	Baseline	Not Hispanic or Latino	75	Male	White	Yes	No	Yes	Yes	Yes	Yes	Yes	Yes	No
73812	Baseline	Not Hispanic or Latino	75	Female	White	Yes	Yes	Yes	Yes	Yes	Yes	Yes	Yes	Yes
92878	Baseline	Hispanic or Latino	75	Female	White	Yes	No	Yes	Yes	Yes	Yes	Yes	Yes	Yes
10379	Baseline	Not Hispanic or Latino	75	Male	Black or African American	Yes	No	Yes	No	Yes	Yes	No	Yes	Yes
16514	Baseline	Not Hispanic or Latino	75	Male	Black or African American	Yes	Yes	Yes	Yes	Yes	Yes	Yes	Yes	Yes
27519	Baseline	Not Hispanic or Latino	75	Female	Black or African American	Yes	No	Yes	Yes	Yes	Yes	Yes	Yes	Yes
13795	Baseline	Not Hispanic or Latino	76	Male	White	No	No	No	No	No	Yes	Yes	Yes	No
15078	Baseline	Not Hispanic or Latino	76	Male	White	Yes	No	Yes	No	No	Yes	No	Yes	Yes
15510	Baseline	Not Hispanic or Latino	76	Male	White	Yes	No	Yes	No	Yes	No	No	Yes	Yes
16810	Baseline	Not Hispanic or Latino	76	Female	White	Yes	No	No	Yes	Yes	Yes	Yes	Yes	Yes
17058	Baseline	Not Hispanic or Latino	76	Female	White	Yes	Yes	Yes	Yes	Yes	Yes	Yes	Yes	Yes
17827	Baseline	Not Hispanic or Latino	76	Female	White	Yes	Yes	Yes	No	Yes	Yes	No	Yes	Yes
23818	Baseline	Not Hispanic or Latino	76	Female	White	Yes	No	Yes	Yes	Yes	Yes	No	Yes	Yes
25656	Baseline	Not Hispanic or Latino	76	Female	White	Yes	No	Yes	Yes	Yes	Yes	No	Yes	Yes
40498	Baseline	Not Hispanic or Latino	76	Male	White	Yes	Yes	Yes	Yes	No	Yes	Yes	Yes	Yes
56782	Baseline	Not Hispanic or Latino	76	Male	White	Yes	No	Yes	No	No	Yes	Yes	Yes	No
61649	Baseline	Not Hispanic or Latino	76	Female	White	Yes	No	Yes	No	Yes	No	No	No	Yes
25012	Baseline	Not Hispanic or Latino	76	Female		No	No	No	Yes	Yes	Yes	No	Yes	Yes
12758	Baseline	Hispanic or Latino	77	Male	American Indian or Alaska Native	Yes	No	Yes	Yes	Yes	No	No	No	Yes
19489	Baseline	Hispanic or Latino	77	Female	White	Yes	No	No	No	Yes	Yes	No	No	No
26375	Baseline	Not Hispanic or Latino	77	Male	White	Yes	No	Yes	Yes	Yes	Yes	No	Yes	No
40218	Baseline	Not Hispanic or Latino	77	Female	White	Yes	No	Yes	Yes	Yes	Yes	Yes	Yes	Yes
44818	Baseline	Not provided	77	Female	White	Yes	No	Yes	Yes	Yes	Yes	Yes	Yes	Yes
29215	Baseline	Not Hispanic or Latino	77	Male	Black or African American	Yes	No	Yes	Yes	Yes	Yes	No	Yes	Yes
12458	Baseline	Hispanic or Latino	78	Female	American Indian or Alaska Native	Yes	No	No	Yes	Yes	Yes	No	No	Yes
17153	Baseline	Not Hispanic or Latino	78	Female	White	Yes	No	Yes	Yes	Yes	Yes	Yes	Yes	Yes
17666	Baseline	Hispanic or Latino	78	Male	White	Yes	No	Yes	No	Yes	Yes	Yes	Yes	Yes
22732	Baseline	Not Hispanic or Latino	78	Male	White	No	No	Yes	No	Yes	Yes	Yes	Yes	Yes
26648	Baseline	Not Hispanic or Latino	78	Female	White	Yes	No	No	No	Yes	Yes	Yes	Yes	Yes
27556	Baseline	Not Hispanic or Latino	78	Male	White	No	Yes	Yes	No	Yes	No	Yes	Yes	Yes
33936	Baseline		78	Female	White	Yes	Yes	Yes	Yes	Yes	Yes	Yes	Yes	No
42982	Baseline	Not Hispanic or Latino	78	Male	White	No	No	Yes	No	No	Yes	No	No	No
46875	Baseline	Not Hispanic or Latino	78	Female	White	No	No	No	Yes	No	Yes	No	Yes	No
54424	Baseline	Not Hispanic or Latino	78	Male	White	Yes	No	Yes	Yes	Yes	Yes	No	Yes	Yes
55355	Baseline	Hispanic or Latino	78	Female	American Indian or Alaska Native	Yes	No	No	Yes	Yes	Yes	No	Yes	No
56968	Baseline	Not Hispanic or Latino	78	Male	White	Yes	No	Yes	Yes	Yes	Yes	Yes	Yes	Yes
12166	Baseline	Not Hispanic or Latino	79	Male	American Indian or Alaska Native	Yes	No	No	No	Yes	Yes	No	Yes	No
28585	Baseline	Hispanic or Latino	79	Male	American Indian or Alaska Native	Yes	No	Yes	Yes	Yes	Yes	Yes	Yes	Yes
38478	Baseline	Not Hispanic or Latino	79	Male	American Indian or Alaska Native	No	No	No	No	Yes	Yes	No	Yes	Yes
38609	Baseline	Not Hispanic or Latino	79	Female	White	Yes	No	No	No	Yes	Yes	Yes	Yes	Yes
55284	Baseline	Not Hispanic or Latino	79	Male	White	No	No	Yes	Yes	Yes	Yes	No	Yes	No
62642	Baseline	Hispanic or Latino	79	Male	White	Yes	No	Yes	Yes	Yes	Yes	No	Yes	Yes
72611	Baseline	Not Hispanic or Latino	79	Male	White	Yes	No	Yes	Yes	Yes	No	Yes	Yes	Yes
10334	Baseline	Not Hispanic or Latino	80	Female	White	No	No	Yes	No	Yes	Yes	Yes	Yes	Yes
10543	Baseline	Not Hispanic or Latino	80	Male	White	Yes	No	No	Yes	No	Yes	Yes	Yes	Yes
11555	Baseline	Hispanic or Latino	80	Male	White	Yes	No	No	Yes	Yes	Yes	No	No	Yes
11757	Baseline	Not Hispanic or Latino	80	Male	White	No	No	Yes	No	Yes	Yes	No	No	Yes
12331	Baseline	Not Hispanic or Latino	80	Male	White	Yes	No	No	Yes	No	Yes	No	Yes	Yes
16266	Baseline	Not Hispanic or Latino	80	Male	White	Yes	No	Yes	Yes	Yes	Yes	Yes	Yes	Yes
16440	Baseline	Not Hispanic or Latino	80	Female	White	Yes	No	Yes	Yes	Yes	Yes	Yes	Yes	Yes
17910	Baseline	Hispanic or Latino	80	Male	White	Yes	No	Yes	No	Yes	Yes	Yes	Yes	Yes
18573	Baseline	Not Hispanic or Latino	80	Female	White	Yes	No	No	No	Yes	Yes	Yes	Yes	Yes
19702	Baseline	Hispanic or Latino	80	Female	White	Yes	No	Yes	Yes	Yes	Yes	Yes	Yes	Yes
20035	Baseline	Not Hispanic or Latino	80	Female	White	Yes	No	Yes	No	Yes	Yes	No	Yes	Yes
22873	Baseline	Not Hispanic or Latino	80	Male	White	Yes	No	No	No	Yes	Yes	No	Yes	No
25203	Baseline	Not Hispanic or Latino	80	Female	White	Yes	Yes	Yes	No	Yes	No	No	Yes	Yes
25206	Baseline	Not Hispanic or Latino	80	Female	White	Yes	No	No	Yes	Yes	Yes	Yes	Yes	No
33547	Baseline	Not Hispanic or Latino	80	Male	White	No	No	No	Yes	Yes	Yes	Yes	Yes	Yes
38970	Baseline	Not Hispanic or Latino	80	Male	White	Yes	No	Yes	Yes	Yes	Yes	No	Yes	Yes
39989	Baseline	Not Hispanic or Latino	80	Female	White	Yes	No	Yes	No	Yes	Yes	Yes	Yes	Yes
41914	Baseline	Not Hispanic or Latino	80	Female	White	Yes	No	Yes	Yes	Yes	Yes	No	Yes	Yes
56436	Baseline	Not Hispanic or Latino	80	Male	White	Yes	Yes	Yes	No	Yes	Yes	Yes	Yes	Yes
61151	Baseline	Hispanic or Latino	80	Female	White	Yes	No	Yes	No	Yes	Yes	Yes	Yes	Yes
70025	Baseline	Not Hispanic or Latino	80	Male	White	Yes	Yes	Yes	No	Yes	No	No	Yes	No
72598	Baseline	Not Hispanic or Latino	80	Male	White	Yes	No	Yes	Yes	No	Yes	Yes	Yes	Yes
11017	Baseline	Not Hispanic or Latino	80	Female	Black or African American	Yes	No	No	Yes	Yes	Yes	Yes	No	Yes
16428	Baseline	Not Hispanic or Latino	80	Male	Black or African American	Yes	No	Yes	Yes	Yes	Yes	Yes	Yes	Yes
17932	Baseline	Not Hispanic or Latino	80	Male	Black or African American	Yes	Yes	Yes	Yes	Yes	Yes	Yes	Yes	Yes
19464	Baseline	Hispanic or Latino	80	Female	Black or African American	Yes	No	Yes	Yes	Yes	Yes	Yes	Yes	Yes
45683	Baseline	Not Hispanic or Latino	80	Female	Black or African American	Yes	Yes	Yes	Yes	Yes	Yes	Yes	Yes	Yes
10049	Baseline	Hispanic or Latino	81	Male	American Indian or Alaska Native	Yes	No	Yes	Yes	Yes	Yes	No	Yes	Yes
15479	Baseline	Not Hispanic or Latino	81	Female	White	Yes	No	Yes	No	Yes	Yes	Yes	Yes	Yes
15743	Baseline	Not Hispanic or Latino	81	Male	White	Yes	No	Yes	No	Yes	Yes	Yes	Yes	No
17305	Baseline	Not Hispanic or Latino	81	Male	White	Yes	No	No	Yes	Yes	Yes	Yes	Yes	Yes
17368	Baseline	Hispanic or Latino	81	Male	White	Yes	Yes	Yes	Yes	Yes	Yes	Yes	Yes	Yes
17952	Baseline	Not Hispanic or Latino	81	Male	White	No	Yes	Yes	No	No	Yes	No	No	No
19500	Baseline	Not Hispanic or Latino	81	Female	White	Yes	No	Yes	Yes	Yes	Yes	Yes	No	Yes
21431	Baseline	Not Hispanic or Latino	81	Male	White	No	No	Yes	No	Yes	No	No	No	No
22502	Baseline	Not Hispanic or Latino	81	Female	White	Yes	No	No	Yes	Yes	Yes	Yes	Yes	Yes
25189	Baseline	Not Hispanic or Latino	81	Female	White	Yes	No	Yes	Yes	Yes	Yes	No	Yes	Yes
38691	Baseline	Not Hispanic or Latino	81	Male	White	Yes	Yes	Yes	Yes	Yes	Yes	Yes	Yes	Yes
42177	Baseline	Not Hispanic or Latino	81	Female	White	Yes	No	Yes	No	Yes	Yes	Yes	Yes	No
42768	Baseline	Not Hispanic or Latino	81	Female	White	Yes	No	No	Yes	Yes	No	Yes	Yes	No
54630	Baseline	Hispanic or Latino	81	Male	White	Yes	No	No	Yes	Yes	Yes	Yes	Yes	Yes
56485	Baseline	Not Hispanic or Latino	81	Male	White	Yes	Yes	No	No	Yes	Yes	Yes	Yes	No
60439	Baseline	Not Hispanic or Latino	81	Female	White	Yes	Yes	Yes	Yes	Yes	Yes	Yes	Yes	Yes
61265	Baseline	Not Hispanic or Latino	81	Female	White	Yes	Yes	Yes	Yes	Yes	Yes	Yes	Yes	Yes
71377	Baseline	Not Hispanic or Latino	81	Female	White	Yes	Yes	Yes	Yes	Yes	Yes	Yes	Yes	Yes
72413	Baseline	Not Hispanic or Latino	81	Male	White	Yes	No	Yes	Yes	Yes	Yes	No	Yes	No
75012	Baseline	Not Hispanic or Latino	81	Female	White	Yes	No	Yes	Yes	No	Yes	Yes	Yes	Yes
16890	Baseline	Not Hispanic or Latino	81	Female		Yes	Yes	Yes	Yes	Yes	Yes	Yes	Yes	Yes
12741	Baseline	Not Hispanic or Latino	82	Female	White	No	No	No	No	Yes	Yes	Yes	Yes	Yes
14492	Baseline	Not Hispanic or Latino	82	Female	White	Yes	No	Yes	No	No	Yes	Yes	Yes	No
14525	Baseline	Not Hispanic or Latino	82	Female	White	Yes	Yes	Yes	Yes	Yes	Yes	Yes	Yes	Yes
15183	Baseline	Not Hispanic or Latino	82	Male	White	No	No	Yes	Yes	Yes	No	Yes	Yes	No
15397	Baseline	Not Hispanic or Latino	82	Male	White	Yes	No	Yes	Yes	Yes	Yes	No	Yes	Yes
15941	Baseline		82	Male	White	Yes	No	Yes	Yes	Yes	Yes	No	Yes	Yes
23954	Baseline	Not Hispanic or Latino	82	Female	White	Yes	Yes	Yes	Yes	Yes	Yes	No	Yes	Yes
28774	Baseline	Not Hispanic or Latino	82	Female	White	Yes	Yes	Yes	Yes	Yes	Yes	No	Yes	No
38418	Baseline	Not Hispanic or Latino	82	Female	White	No	No	Yes	Yes	No	No	Yes	Yes	Yes
39340	Baseline	Not Hispanic or Latino	82	Male	White	Yes	No	Yes	No	No	No	Yes	No	No
39622	Baseline	Not Hispanic or Latino	82	Male	Asian	No	No	Yes	No	Yes	Yes	Yes	Yes	No
54540	Baseline	Not Hispanic or Latino	82	Female	White	No	Yes	No	No	No	Yes	No	Yes	Yes
57223	Baseline	Not Hispanic or Latino	82	Female	White	Yes	No	Yes	No	No	Yes	No	Yes	No
61142	Baseline	Not Hispanic or Latino	82	Female	White	No	No	Yes	Yes	Yes	Yes	Yes	No	No
71507	Baseline	Not Hispanic or Latino	82	Female	White	Yes	No	Yes	No	Yes	Yes	Yes	No	Yes
73956	Baseline	Not Hispanic or Latino	82	Female	White	Yes	No	Yes	No	Yes	Yes	Yes	Yes	Yes
10136	Baseline	Not Hispanic or Latino	83	Male	White	Yes	No	No	No	Yes	Yes	No	Yes	Yes
10816	Baseline	Hispanic or Latino	83	Female	White	Yes	No	No	No	No	No	Yes	No	No
14715	Baseline	Not Hispanic or Latino	83	Male	White	Yes	No	Yes	Yes	Yes	Yes	Yes	No	Yes
15066	Baseline	Not Hispanic or Latino	83	Male	White	Yes	No	Yes	No	Yes	Yes	Yes	Yes	Yes
15930	Baseline	Not Hispanic or Latino	83	Female	White	No	No	Yes	Yes	Yes	Yes	No	No	No
16103	Baseline	Not Hispanic or Latino	83	Female	White	No	Yes	Yes	No	Yes	Yes	Yes	Yes	Yes
18080	Baseline	Not Hispanic or Latino	83	Female	White	Yes	No	Yes	No	Yes	Yes	Yes	Yes	Yes
25987	Baseline	Not Hispanic or Latino	83	Female	White	Yes	No	Yes	Yes	Yes	Yes	Yes	Yes	Yes
28056	Baseline	Not Hispanic or Latino	83	Female	White	Yes	No	Yes	Yes	Yes	Yes	No	Yes	Yes
38617	Baseline	Not Hispanic or Latino	83	Male	White	Yes	No	Yes	Yes	Yes	Yes	No	Yes	Yes
56647	Baseline	Not Hispanic or Latino	83	Female	White	No	Yes	No	Yes	Yes	No	Yes	Yes	Yes
62559	Baseline	Not Hispanic or Latino	83	Male	White	Yes	No	Yes	Yes	Yes	Yes	Yes	Yes	Yes
40975	Baseline	Not Hispanic or Latino	83	Male		Yes	No	Yes	Yes	Yes	Yes	No	Yes	Yes
42109	Baseline	Not Hispanic or Latino	83	Male		Yes	No	Yes	No	Yes	Yes	No	Yes	No
13723	Baseline	Not Hispanic or Latino	84	Female	White	Yes	No	Yes	Yes	Yes	Yes	Yes	Yes	Yes
14642	Baseline	Not Hispanic or Latino	84	Female	White	No	No	No	Yes	Yes	Yes	Yes	Yes	No
15236	Baseline	Not Hispanic or Latino	84	Male	White	Yes	No	Yes	Yes	Yes	Yes	No	Yes	Yes
15364	Baseline	Not Hispanic or Latino	84	Male	White	Yes	No	No	Yes	Yes	Yes	Yes	Yes	No
24206	Baseline	Not Hispanic or Latino	84	Male	White	Yes	Yes	Yes	Yes	Yes	Yes	Yes	Yes	No
25076	Baseline	Not Hispanic or Latino	84	Male	White	Yes	No	Yes	No	Yes	Yes	No	Yes	Yes
27310	Baseline	Not Hispanic or Latino	84	Male	White	Yes	No	No	No	Yes	Yes	Yes	No	No
28908	Baseline	Not Hispanic or Latino	84	Female	White	Yes	Yes	No	No	No	Yes	No	Yes	Yes
39806	Baseline	Hispanic or Latino	84	Female	White	Yes	No	No	Yes	No	Yes	Yes	Yes	No
41326	Baseline	Not Hispanic or Latino	84	Female	White	Yes	No	Yes	Yes	Yes	Yes	Yes	Yes	Yes
57379	Baseline	Not Hispanic or Latino	84	Male	White	Yes	No	No	Yes	Yes	Yes	No	Yes	Yes
61498	Baseline	Not Hispanic or Latino	84	Female	White	No	No	No	Yes	Yes	Yes	No	No	No
75972	Baseline	Not Hispanic or Latino	84	Male	White	Yes	No	Yes	Yes	Yes	Yes	No	Yes	No
11166	Baseline	Hispanic or Latino	85	Male	White	Yes	No	Yes	Yes	No	Yes	Yes	Yes	Yes
55264	Baseline	Not Hispanic or Latino	85	Male	White	Yes	Yes	Yes	Yes	Yes	Yes	No	Yes	Yes
57724	Baseline	Not Hispanic or Latino	85	Male	White	Yes	No	Yes	Yes	Yes	Yes	No	Yes	Yes
74701	Baseline	Not Hispanic or Latino	85	Male	White	Yes	No	No	Yes	Yes	Yes	No	No	Yes
78638	Baseline	Not Hispanic or Latino	85	Female	White	Yes	Yes	Yes	Yes	Yes	Yes	Yes	Yes	Yes
